# Supplementary material for: Multiple QTL for Horticultural Traits and Quantitative Resistance to Phytophthora infestans Linked on Solanum habrochaites Chromosome 11
Source: G3 (Bethesda). 2014 Dec 12;5(2):219–33. doi: 10.1534/g3.114.014654 (PMC4321030; doi:10.1534/g3.114.014654)
Supplement: Supporting Information [file supp_g3.114.014654_TableS1.xlsx]

## Sheet: S1 Means Separations
Table S1: GENOTYPES AND MEANS SEPARATIONS
Means separations are presented for each analysis by trait, year, and location. Line indicates the name of each control or sub-NIL. The “2010” column indicates which lines were included in the 2010 field experiments. In the Genotype section, "A" indicates homozygosity for the S. lycopersicum allele and "B" indicates homozygosity for the S. habrochaites allele. Trait names are given according to t…
	Genotype																												Means Separations
Line	Genotype ID	2010	TG194	T0408	SSR67	J1	TG523	At2g22570	At5g16710	U340899	CT182	At4g22260	At3g02870	At1g21690	At1g44446	At1g44790	cLEX4G10	cLEB7LI	TG147	At4g10050	At2g14260	At5g04590	TG400		Leaf12_2009		Leaf12_2010		Stem12_2009		Stem1_2010		Stem2_2010		DAP1st3_2009		DAP1st4_2009		DAP1st34_2010		DAP50_3_2009		DAP50_4_2009		DAP50_3_2010		YLD3_2009		YLD4_2009
E6203	124	X	A	A	A	A	A	A	A	A	A	A	A	A	A	A	A	A	A	A	A	A	A		5.6741	a	5.1007	a-d	2.6364	b-c	3.7813	b-e	2.6953	b-d	79.6267	b	80	de	83.0625	g-h	92.3333	d-h	97	de	95.5	i-j	9.0136	a	9.5019
Hyp45	122	X	A	A	A	A	A	A	A	A	A	A	A	A	A	A	A	A	A	A	A	A	A		5.8868	a	5.3715	a	3.3681	a-c	3.775	b-e	3.0234	a-d	79.9674	b	80.8333	c-e	83.75	e-h	90.8333	f-h	95.6667	e	94.75	i-j	6.302	a-b	10.0016
NIL11	126	X	B	B	B	B	B	B	B	B	B	B	B	B	B	B	B	B	B	B	B	B	B		4.954	a-b	4.3542	f-h	2.7454	a-c	3.6375	c-e	2.6563	b-d	81.6709	a-b	92.6667	a-d	93.5	a-c	101.67	a-b	115	a-b	105.52	b-d	6.9727	a-b	9.6334
08GH3951	9	X	B	A	A	A	A	A	A	A	A	A	A	A	A	A	A	A	A	A	A	A	A		5.454	a-b	4.6181	c-h	2.9551	a-c	3.5938	c-e	2.8516	a-d	79.9674	a-b	81.6667	b-e	83.875	e-h	88.6667	f-h	96.3333	de	95.5	h-j	7.3392	a-b	14.1664
08GH5103	42		B	A	A	A	A	A	A	A	A	A	A	A	A	A	A	A	A	A	A	A	A		5.555	a			2.3333	c					78.0161	b	75.3333	e			90.3333	e-h	93	e			6.5676	a-b	7.4273
08GH4228	16	X	B	B	A	A	A	A	A	A	A	A	A	A	A	A	A	A	A	A	A	A	A		4.7629	a-b	4.8924	a-f	2.8397	a-c	3.4125	c-e	1.2656	e	83.5736	a-b	84.3333	a-e	89.625	a-g	95	b-g	105.67	a-e	100.5	d-j	6.1149	a-b	9.1934
08GH3999	11	X	B	B	B	A	A	A	A	A	A	A	A	A	A	A	A	A	A	A	A	A	A		4.9692	a-b	4.2118	g-h	2.9002	a-c	3.2625	e	2.2813	d-e	79.9674	a-b	82.6667	a-e	88.375	a-g	93.3333	c-h	99	b-e	100.75	d-i	7.209	a-b	9.588
08GH4945	35		B	B	B	A	A	A	A	A	A	A	A	A	A	A	A	A	A	A	A	A	A		5.6054	a			2.9249	a-c					81.3612	a-b	80	c-e			89.6667	f-h	96.3333	de			8.4196	a-b	10.0219
08GH3892	8	X	B	B	B	B	A	A	A	A	A	A	A	A	A	A	A	A	A	A	A	A	A		5.5871	a	5.1701	a-c	2.6886	b-c	3.5313	c-e	2.1016	d-e	83.264	a-b	80	c-e	83.25	f-h	89.6667	f-h	96.3333	de	94.75	i-j	8.1538	a-b	9.6216
08GH3969	10	X	B	B	B	B	B	B	A	A	A	A	A	A	A	A	A	A	A	A	A	A	A		5.7675	a	5.0486	a-d	3.5504	a-b	3.7	c-e	2.4766	c-d	77.5826	b	80	c-e	84.75	d-h	93	c-h	94.6667	de	98.9375	d-j	8.4437	a-b	11.9904
08GH4257	17		B	B	B	B	B	B	A	A	A	A	A	A	A	A	A	A	A	A	A	A	A		5.5182	a			3.2234	a-c					84.7371	a-b	80	c-e			89.6667	f-h	95	de			9.4415	a	11.585
08GH4940	34		B	B	B	B	B	B	A	A	A	A	A	A	A	A	A	A	A	A	A	A	A		5.6238	a			2.5888	b-c					79.9674	a-b	80	c-e			89	f-h	92.6667	e			8.4581	a-b	7.7836
08GH7717	110	X	B	B	B	B	B	B	B	A	A	A	A	A	A	A	A	A	A	A	A	A	A		5.6895	a	4.8958	a-f	3.2564	a-c	3.6188	c-e	2.7734	b-d	77.5826	b	77.6667	de	82.25	g-h	88	g-h	93	e	94	j	6.498	a-b	9.752
08GH7731	111		B	B	B	B	B	B	B	A	A	A	A	A	A	A	A	A	A	A	A	A	A		5.5992	a			3.3141	a-c					81.8702	a-b	80	c-e			90	e-h	94.6667	de			6.2178	a-b	8.434
08GH4265	18	X	B	B	B	B	B	B	B	B	A	A	A	A	A	A	A	A	A	A	A	A	A		5.2369	a-b	4.7535	a-h	3.2079	a-c	3.5938	c-e	2.8047	b-d	83.5736	a-b	81.6667	b-e	85.375	c-h	94.6667	b-h	97.6667	b-e	98.9829	d-j	7.3161	a-b	10.9219
08GH4290	19		B	B	B	B	B	B	B	B	A	A	A	A	A	A	A	A	A	A	A	A	A		5.194	a-b			2.5284	b-c					81.8702	a-b	81.6667	b-e			90.6667	e-h	96.3333	de			6.431	a-b	10.4385
08GH5224	45		B	B	B	B	B	B	B	B	A	A	A	A	A	A	A	A	A	A	A	A	A		5.7691	a			2.5989	b-c					77.3036	b	77.6667	de			89	f-h	95.3333	de			7.119	a-b	8.2211
08GH7852	116	X	B	B	B	B	B	B	B	B	B	A	A	A	A	A	A	A	A	A	A	A	A		5.2628	a-b	4.6215	c-h	3.4029	a-b	3.9438	a-c	2.7031	b-d	88.0336	a-b	93.6667	a-d	93.125	a-d	99	b-d	109	a-e	105.25	b-e	5.3429	a-b	7.2665
08GH3827	6	X	B	B	B	B	B	B	B	B	B	B	A	A	A	A	A	A	A	A	A	A	A		5.2583	a-b	5.1042	a-d	3.022	a-c	3.6938	c-e	3.0234	a-d	79.9674	a-b	82.6667	a-e	85.375	c-h	91.3333	d-h	101	a-e	98.75	e-j	8.1221	a-b	10.7999
08GH4659	24		B	B	B	B	B	B	B	B	B	B	A	A	A	A	A	A	A	A	A	A	A		5.3852	a-b			2.9066	a-c					79.9674	a-b	80	c-e			89	f-h	96.3333	de			6.6136	a-b	7.9659
08GH4305	20	X	B	B	B	B	B	B	B	B	B	B	B	A	A	A	A	A	A	A	A	A	A		4.9815	a-b	4.6979	b-h	2.5614	b-c	3.7813	b-e	2.8516	a-d	83.0647	a-b	81.6667	b-e	87.875	b-g	93.3333	c-h	97.6667	b-e	99.75	d-j	7.4812	a-b	10.9453
08GH7743	112		B	B	B	B	B	B	B	B	B	B	B	A	A	A	A	A	A	A	A	A	A		5.4602	a-b			2.9799	a-c					79.9674	a-b	81.6667	b-e			88	g-h	97.6667	b-e			6.4996	a-b	10.4602
08GH7766	113	X	B	B	B	B	B	B	B	B	B	B	B	B	B	A	A	A	A	A	A	A	A		5.4464	a-b	4.9722	a-f	2.881	a-c	3.5938	c-e	2.2969	d-e	79.9674	a-b	77.6667	de	84.25	e-h	90.6667	e-h	95.3333	de	96.625	g-j	8.4329	a-b	12.6189
08GH7868	117	X	B	B	B	B	B	B	B	B	B	B	B	B	B	A	A	A	A	A	A	A	A		5.382	a-b	4.7708	a-h	2.6438	b-c	3.5188	c-e	2.6328	c-d	83.5736	a-b	81.6667	b-e	83.75	e-h	91.6667	d-h	97.6667	b-e	94.5	i-j	6.5884	a-b	9.8025
08GH4718	25	X	B	B	B	B	B	B	B	B	B	B	B	B	B	B	A	A	A	A	A	A	A		5.5336	a	4.8368	a-g	2.7593	a-c	3.7125	c-e	2.6016	c-d	79.9674	a-b	77.6667	de	82	g-h	93.3333	c-h	95	de	97.0846	f-j	6.3347	a-b	10.5759
08GH4759	26	X	B	B	B	B	B	B	B	B	B	B	B	B	B	B	A	A	A	A	A	A	A		5.6742	a	4.8993	a-f	3.4103	a-b	3.5938	c-e	2.9219	a-d	79.9674	a-b	77.6667	de	87.5	b-g	92	d-h	96.3333	de	100	d-j	8.3414	a-b	9.1824
08GH5339	48	X	B	B	B	B	B	B	B	B	B	B	B	B	B	B	B	A	A	A	A	A	A		5.6482	a	4.8993	a-f	2.9222	a-c	3.6813	c-e	2.5547	c-d	79.9674	a-b	80	c-e	84.125	e-h	93	c-h	97.3333	c-e	98.75	e-j	7.5291	a-b	9.3971
08GH4969	37	X	B	B	B	B	B	B	B	B	B	B	B	B	B	B	B	B	B	A	A	A	A		5.2171	a-b	4.6597	c-h	3.0385	a-c	3.3563	d-e	2.9766	a-d	77.5826	b	80	c-e	77.125	h	87	h	95	de	95.5	h-j	6.167	a-b	7.6834
08GH7799	114		B	B	B	B	B	B	B	B	B	B	B	B	B	B	B	B	B	A	A	A	A		4.7431	a-b			3.1593	a-c					77.5826	b	80	c-e			89.6667	f-h	99	b-e			7.775	a-b	14.0071
08GH3845	7	X	B	B	B	B	B	B	B	B	B	B	B	B	B	B	B	B	B	B	B	A	A		5.3271	a-b	4.9722	a-f	3.3141	a-c	3.7438	c-e	2.9453	a-d	77.5826	b	81.6667	b-e	86.25	c-g	94.6667	b-h	99	b-e	98.9375	d-j	5.5782	a-b	10.4257
08GH4961	36		B	B	B	B	B	B	B	B	B	B	B	B	B	B	B	B	B	B	B	A	A		4.7629	a-b			2.9564	a-c					88.0336	a-b	91	a-e			97.6667	b-e	108	a-e			5.3471	a-b	7.7077
08GH7952	118		B	B	B	B	B	B	B	B	B	B	B	B	B	B	B	B	B	B	B	A	A		5.012	a-b			3.2463	a-c					81.6709	a-b	89	a-e			94.3333	b-h	105.67	a-e			5.2922	a-b	9.6614
08GH5385	50	X	B	B	B	B	B	B	B	B	B	B	B	B	B	B	B	B	B	B	B	B	A		5.3668	a-b	4.6042	c-h	3.1566	a-c	3.6375	c-e	2.6484	b-d	81.8702	a-b	81.6667	b-e	85.125	c-h	93.6667	c-h	101	a-e	99.5	d-j	6.064	a-b	8.7826
08GH5422	51		B	B	B	B	B	B	B	B	B	B	B	B	B	B	B	B	B	B	B	B	A		4.8132	a-b			2.7976	a-c					81.3612	a-b	86.3333	a-e			93	c-h	108	a-e			7.0192	a-b	9.2176
08GH4993	38	X	A	B	B	B	B	B	B	B	B	B	B	B	B	B	B	B	B	B	B	B	B		5.2445	a-b	4.7326	b-h	3.467	a-b	3.8188	b-e	3.8203	a-b	81.3612	a-b	81.6667	b-e	90.25	a-g	96.3333	b-f	109	a-e	103.5	c-f	5.2908	a-b	9.4104
08GH5010	39	X	A	B	B	B	B	B	B	B	B	B	B	B	B	B	B	B	B	B	B	B	B		5.1528	a-b	4.6493	c-h	2.8736	a-c	3.6375	c-e	2.8047	b-d	76.3126	b	77.6667	de	84.875	d-h	90.6667	e-h	97.3333	c-e	96.75	g-j	7.2821	a-b	8.4557
08GH5015	40		A	B	B	B	B	B	B	B	B	B	B	B	B	B	B	B	B	B	B	B	B		5.3637	a-b			2.8205	a-c					81.6709	a-b	80	c-e			96.3333	b-f	99	b-e			6.4777	a-b	9.8918
08GH5055	41	X	A	A	B	B	B	B	B	B	B	B	B	B	B	B	B	B	B	B	B	B	B		4.8653	a-b	4.684	b-h	3.217	a-c	3.775	b-e	2.8281	b-d	79.9674	a-b	82.6667	a-e	87.25	c-g	95	b-g	102.33	a-e	99.25	d-j	7.4519	a-b	9.5215
08GH4056	13	X	A	A	A	B	B	B	B	B	B	B	B	B	B	B	B	B	B	B	B	B	B		5.4968	a-b	4.9722	a-f	3.7429	a	4.4188	a	4.0234	a	81.3612	a-b	88	a-e	85.125	c-h	93	c-h	105.67	a-e	101	d-i	8.4306	a-b	8.6107
08GH4558	23		A	A	A	B	B	B	B	B	B	B	B	B	B	B	B	B	B	B	B	B	B		5.2796	a-b			3.3797	a-b					79.9674	a-b	81.6667	b-e			94.3333	b-h	102.33	a-e			6.2308	a-b	7.5951
08GH4018	12	X	A	A	A	A	A	A	B	B	B	B	B	B	B	B	B	B	B	B	B	B	B		4.876	a-b	4.3542	f-h	2.8288	a-c	3.8	b-e	2.9453	a-d	85.2951	a-b	89.6667	a-e	92	a-e	96.3333	b-f	109	a-e	102	d-h	7.1183	a-b	10.0367
08GH4861	29		A	A	A	A	A	A	B	B	B	B	B	B	B	B	B	B	B	B	B	B	B		4.6299	a-b			2.9826	a-c					84.3041	a-b	98.3333	a-b			94.6667	b-h	111.67	a-d			6.5717	a-b	10.2389
08GH5162	43	X	A	A	A	A	A	A	A	B	B	B	B	B	B	B	B	B	B	B	B	B	B		5.1466	a-b	4.7292	b-h	3.413	a-b	4.3188	a-b	3.6484	a-c	79.9674	a-b	89.6667	a-e	90.875	a-f	95	b-g	108	a-e	103.19	c-g	7.6836	a-b	11.0598
08GH7826	115		A	A	A	A	A	A	A	B	B	B	B	B	B	B	B	B	B	B	B	B	B		5.0777	a-b			3.522	a-b					79.9674	a-b	90	a-e			95	b-g	109	a-e			6.8975	a-b	8.7102
08GH4182	15	X	A	A	A	A	A	A	A	A	B	B	B	B	B	B	B	B	B	B	B	B	B		4.8286	a-b	4.559	c-h	2.9286	a-c	3.7813	b-e	2.8281	b-d	83.5736	a-b	92.6667	a-d	90.375	a-g	94.6667	b-h	117.33	a	102.25	d-g	4.8879	a-b	7.6433
08GH5186	44		A	A	A	A	A	A	A	A	B	B	B	B	B	B	B	B	B	B	B	B	B		4.9156	a-b			3.2207	a-c					85.2951	a-b	99	a			95	b-g	114	a-c			5.481	a-b	11.121
08GH8032	120	X	A	A	A	A	A	A	A	A	A	B	B	B	B	B	B	B	B	B	B	B	B		4.0427	b	4.3611	e-h	3.0018	a-c	3.6	c-e	2.0547	d-e	86.6889	a-b	97.3333	a-b	95.875	a-b	100.33	a-c	117.33	a	109.39	a-b	8.749	a-b	8.1428
08GH4442	21	X	A	A	A	A	A	A	A	A	A	A	B	B	B	B	B	B	B	B	B	B	B		4.9953	a-b	4.9965	a-e	3.1813	a-c	3.7625	b-e	3.0703	a-d	79.9674	a-b	82.6667	a-e	86.125	c-g	90.6667	e-h	105.67	a-e	98.25	f-j	6.6127	a-b	14.6751
08GH4922	32		A	A	A	A	A	A	A	A	A	A	B	B	B	B	B	B	B	B	B	B	B		5.1154	a-b			2.7065	b-c					79.9674	a-b	84.6667	a-e			91.6667	d-h	99	b-e			5.9135	a-b	8.8411
08GH3688	1	X	A	A	A	A	A	A	A	A	A	A	A	B	B	B	B	B	B	B	B	B	B		5.0364	a-b	4.5174	d-h	2.7527	a-c	3.375	c-e	2.7266	b-d	79.9674	a-b	80	c-e	85.75	c-g	91.6667	d-h	96	de	98.5	f-j	6.5032	a-b	8.1929
08GH4106	14	X	A	A	A	A	A	A	A	A	A	A	A	B	B	B	B	B	B	B	B	B	B		4.931	a-b	4.1563	h	2.7299	a-c	3.6188	c-e	2.5547	c-d	92.295	a	93.6667	a-d	96.625	a	107	a	117.33	a	110.27	a-b	7.0199	a-b	8.4808
08GH4925	33	X	A	A	A	A	A	A	A	A	A	A	A	A	A	B	B	B	B	B	B	B	B		5.185	a-b	4.934	a-f	2.7165	a-c	3.6375	c-e	2.9531	a-d	81.8702	a-b	80	c-e	84.25	e-h	93.3333	c-h	99	b-e	98.5	f-j	5.4577	a-b	7.0731
08GH3723	2	X	A	A	A	A	A	A	A	A	A	A	A	A	A	A	B	B	B	B	B	B	B		4.8791	a-b	4.3368	f-h	2.8672	a-c	3.5813	c-e	2.3203	d-e	84.9674	a-b	95.6667	a-c	89.25	a-g	97.6667	b-e	109	a-e	102	d-h	7.3525	a-b	8.0193
08GH4498	22	X	A	A	A	A	A	A	A	A	A	A	A	A	A	A	B	B	B	B	B	B	B		4.9187	a-b	5.0382	a-d	3.1621	a-c	3.7188	c-e	2.1719	d-e	84.9674	a-b	94.3333	a-d	96.5	a	95	b-g	105.67	a-e	113.39	a	4.2557	b	5.7795
08GH4794	27	X	A	A	A	A	A	A	A	A	A	A	A	A	A	A	B	B	B	B	B	B	B		5.0274	a-b	4.7569	a-h	2.8425	a-c	3.3938	c-e	2.4219	d-e	79.9674	a-b	83.3333	a-e	84.75	d-h	92.6667	c-h	102.33	a-e	97.75	f-j	7.138	a-b	9.5293
08GH4802	28	X	A	A	A	A	A	A	A	A	A	A	A	A	A	A	A	B	B	B	B	B	B		4.9279	a-b	5.0313	a-d	3.3709	a-b	3.9	a-d	2.9453	a-d	81.3612	a-b	80	c-e	86	c-g	93	c-h	101	a-e	99.25	d-j	6.5054	a-b	6.9527
08GH5245	46	X	A	A	A	A	A	A	A	A	A	A	A	A	A	A	A	B	B	B	B	B	B		5.2047	a-b	4.7604	a-h	2.9478	a-c	3.475	c-e	2.3672	d-e	83.5736	a-b	94.3333	a-d	88.875	a-g	94.6667	b-h	109	a-e	101	d-i	6.4605	a-b	15.3589
08GH3740	3	X	A	A	A	A	A	A	A	A	A	A	A	A	A	A	A	A	A	B	B	B	B		4.6543	a-b	4.5139	d-h	3	a-c	3.4375	c-e	2.0781	d-e	77.5826	b	80	c-e	85.875	c-g	90.6667	e-h	95.3333	de	98.5	f-j	6.8129	a-b	7.9299
08GH5285	47	X	A	A	A	A	A	A	A	A	A	A	A	A	A	A	A	A	A	B	B	B	B		4.9279	a-b	4.7292	b-h	3.2656	a-c	3.8438	b-d	3.1484	a-d	84.9674	a-b	87.3333	a-e	90.375	a-g	99	b-d	102.33	a-e	100.75	d-i	7.32	a-b	9.9557
08GH3765	4	X	A	A	A	A	A	A	A	A	A	A	A	A	A	A	A	A	A	A	A	B	B		4.9692	a-b	4.4826	d-h	3.0861	a-c	3.7625	b-e	3.0938	a-d	80.8792	a-b	97.3333	a-b	93.5	a-c	99	b-d	111.67	a-d	102.5	d-g	8.1523	a-b	10.8189
08GH4897	31	X	A	A	A	A	A	A	A	A	A	A	A	A	A	A	A	A	A	A	A	B	B		5.041	a-b	4.4688	d-h	3.1694	a-c	3.7438	c-e	3.2266	a-d	83.5736	a-b	84.3333	a-e	93.625	a-c	96.3333	b-f	101	a-e	100.5	d-j	7.2083	a-b	7.9873
08GH5362	49	X	A	A	A	A	A	A	A	A	A	A	A	A	A	A	A	A	A	A	A	B	B		4.8178	a-b	4.8194	a-g	3.2747	a-c	3.6563	c-e	2.9297	a-d	81.8702	a-b	81.6667	b-e	89.375	a-g	91.3333	d-h	102.33	a-e	100	d-j	5.6726	a-b	11.7674
08GH4877	30	X	A	A	A	A	A	A	A	A	A	A	A	A	A	A	A	A	A	A	A	A	B		5.1772	a-b	4.8194	a-g	2.9286	a-c	3.7938	b-e	2.5313	c-d	79.9674	a-b	79.3333	c-e	84	e-h	88.6667	f-h	97.6667	b-e	97	f-j	5.25	a-b	11.5158
08GH8009	119	X	A	A	A	A	A	A	A	A	A	A	A	A	A	A	A	A	A	A	A	A	B		4.8012	a-b	4.691	b-h	3.2454	a-c	3.6375	c-e	2.7813	b-d	85.2951	a-b	79.3333	c-e	85.875	c-g	92	d-h	96.6667	c-e	97.142	f-j	5.8463	a-b	11.3813
08GH3814	5		A	A	A	A	A	A	A	A	A	A	A	A	A	A	A	A	A	A	A	A	A		5.98	a			2.9707	a-c					77.5826	b	81.6667	b-e			92.3333	d-h	101	a-e			7.7955	a-b	13.965
Means Separation																									*		*		*		*		*		*		*		*		*		*		*		*		*
A double dash (--) indicates that the line was not included in the experiment.
An asterisk (*) indicates significance at P ≤ 0.05 and “ns” indicates not significant.
†Rank transformation was applied to CD4_2009. Values presented are mean ranks for each line.
[truncated: 90 more columns]
