# Supplementary material for: Multiple QTL for Horticultural Traits and Quantitative Resistance to Phytophthora infestans Linked on Solanum habrochaites Chromosome 11
Source: G3 (Bethesda). 2014 Dec 12;5(2):219–33. doi: 10.1534/g3.114.014654 (PMC4321030; doi:10.1534/g3.114.014654)
Supplement: Supporting Information [file supp_g3.114.014654_TableS2.xlsx]

## Sheet: S2 Hort CORR
	Table S2: HORTICULTURAL TRAIT PEARSON CORRELATION COEFFICIENTS
	Correlations (r) between horticultural traits were performed by genotype means. Only significant correlations >0.4 are presented. Trait names are given by year according to trait and location(s) (see Materials & Methods).
	2009
		DAP1st3		DAP1st4		DAP50_3		DAP50_4		YLD3		YLD4		FH34		FW3		FW4		FP34		30Wt34		SW34		CD12		CD3		CD4		H12		W12		W3
	DAP1st4	0.63548	***
	DAP50_3	0.69611	***	0.69246	***
	DAP50_4	0.60489	***	0.89183	***	0.75988	***
	FH34	-0.45166	***	-0.60657	***	-0.56898	***	-0.65266	***			0.47583	***
	FW4															0.69031	***
	FP34			-0.58293	***	-0.5331	***	-0.60192	***			0.47888	***	0.82	***
	30Wt34			-0.44703	***			-0.40139	**			0.44883	***	0.5608	***	0.54955	***	0.4282	***	0.84733	***
	CD3	0.53769	***	0.69056	***	0.70655	***	0.71076	***					-0.48383	***					-0.4799	***	-0.41823	***
	CD4			0.67917	***	0.63548	***	0.75773	***					-0.50549	***					-0.43043	***							0.63259	***
	HAB1234					-0.39604	**			0.48462	***	0.41341	***	0.41481	***
	H12																									-0.45597	***			0.43969	***
	H34	0.49658	***	0.81372	***	0.73603	***	0.84783	***					-0.75442	***					-0.66958	***	-0.50658	***	0.47762	***			0.71158	***	0.74773	***
	W12																					0.44982	***			-0.58095	***					0.55616	***
	W3																															0.42669	***	0.59895	***
	W4											0.50621	***													-0.3997	**					0.44015	***	0.57504	***	0.57748	***
	2010
		DAP1st34		DAP50_3		DAP50_4		YLD3		FH3		FH4		FW34		FP34		30Wt34		Brix34		pH34		CD3		CD4		HAB34		H1		W12
	DAP50_3	0.88367	***
	DAP50_4	0.84378	***	0.84661	***
	YLD3	-0.43025	**	-0.53218	***
	FH3	-0.5734	***	-0.63338	***	-0.59429	***	0.56715	***
	FH4	-0.44496	**	-0.55199	***	-0.40249	**	0.61775	***	0.89797	***
	FP34	-0.5421	***	-0.64909	***	-0.5451	***	0.59663	***	0.89864	***	0.84679	***	0.51221	***
	30Wt34	-0.48281	**	-0.61061	***	-0.4476	**	0.60942	***	0.69997	***	0.64695	***	0.75188	***	0.89674	***
	Brix34	0.40657	**
	pH34	0.43752	**			0.45813	**
	CD3	0.74781	***	0.76062	***	0.72358	***	-0.40009	**	-0.60227	***	-0.50688	***			-0.5898	***	-0.49446	***
	CD4	0.55092	***			0.6076	***															0.40058	**	0.50685	***
	HAB34	-0.73317	***	-0.72622	***	-0.67344	***	0.64098	***	0.76898	***	0.71301	***			0.70364	***	0.60251	***					-0.7512	***	-0.42666	**
	H2																													0.55279	***
	H34	0.44237	**			0.40991	**	-0.42323	**											0.40728	**			0.46176	**	0.44716	**	-0.52432	***
	W12	-0.52224	***	-0.55829	***	-0.53147	***	0.48631	**	0.42622	**					0.46173	**	0.4208	**					-0.44082	**			0.60209	***
	W34							0.59015	***	0.49285	***	0.57336	***			0.47968	**	0.50968	***									0.50205	***	0.43894	**	0.63078	***
		* = P ≤ 0.05; ** = P ≤ 0.01; *** = P ≤ 0.001
