# Supplementary material for: Multiple QTL for Horticultural Traits and Quantitative Resistance to Phytophthora infestans Linked on Solanum habrochaites Chromosome 11
Source: G3 (Bethesda). 2014 Dec 12;5(2):219–33. doi: 10.1534/g3.114.014654 (PMC4321030; doi:10.1534/g3.114.014654)
Supplement: Supporting Information [file supp_g3.114.014654_TableS3.xlsx]

## Sheet: 2009
Table S3 Raw phenotypic trait data.
Loc	Block	Entry	Genotype	HAB	H	W	SZ	SH	CD	SW	DAP1st	DAP50	30Wt	pH	Brix	FP	FW	FH	FS	YLD
1	1	09FD0803	08GH4558	2	50	95	4750	0.53	3
1	1	09FD0804	08GH3723	2	55	100	5500	0.55	4
1	1	09FD0805	08GH4922	2	60	85	5100	0.71	3
1	1	09FD0806	08GH4802	1	70	85	5950	0.82	3
1	1	09FD0807	08GH5285	2	65	95	6175	0.68	3
1	1	09FD0808	08GH4056	1	85	95	8075	0.89	2
1	1	09FD0809	08GH4961	3	60	100	6000	0.6	2
1	1	09FD0813	08GH3892	3	50	95	4750	0.53	3
1	1	09FD0814	08GH4925	1	60	95	5700	0.63	2
1	1	09FD0816	08GH4718	2	55	95	5225	0.58	3
1	1	09FD0817	08GH4182	2	65	105	6825	0.62	3
1	1	09FD0818	08GH4861	3	65	110	7150	0.59	3
1	1	09FD0819	08GH4498	2	45	80	3600	0.56	4
1	1	09FD0820	08GH7743	2	60	110	6600	0.55	3
1	1	09FD0822	08GH4442	3	70	100	7000	0.7	3
1	1	09FD0823	08GH3740	3	60	85	5100	0.71	2
1	1	09FD0824	08GH8009	1	70	90	6300	0.78	3
1	1	09FD0829	08GH5385	2	60	95	5700	0.63	3
1	1	09FD0830	E6203	3	70	100	7000	0.7	3
1	1	09FD0833	08GH4018	2	80	105	8400	0.76	3
1	1	09FD0835	08GH7868	1	55	65	3575	0.85	4
1	1	09FD0836	08GH5422	2	65	90	5850	0.72	3
1	1	09FD0840	08GH4877	3	70	95	6650	0.74	3
1	1	09FD0842	08GH3951	3	60	105	6300	0.57	3
1	1	09FD0844	08GH3688	3	60	90	5400	0.67	2
1	1	09FD0848	08GH7731	1	75	95	7125	0.79	2
1	1	09FD0851	08GH5186	3	85	115	9775	0.74	2
1	1	09FD0852	08GH7766	2	65	100	6500	0.65	3
1	1	09FD0853	08GH4945	3	70	95	6650	0.74	2
1	1	09FD0854	08GH5245	2	60	90	5400	0.67	3
1	1	09FD0856	08GH4897	2	80	120	9600	0.67	2
1	1	09FD0858	08GH8032	2	55	90	4950	0.61	4
1	1	09FD0859	08GH5362	3	70	95	6650	0.74	3
1	1	09FD0860	08GH7799	3	85	105	8925	0.81	3
1	1	09FD0865	08GH7952	2	70	120	8400	0.58	2
1	1	09FD0866	08GH5162	2	80	100	8000	0.8	3
1	1	09FD0867	08GH4228	2	75	100	7500	0.75	3
1	1	09FD0868	Hyp45	3	75	120	9000	0.63	3
1	1	09FD0872	E6203	3	70	125	8750	0.56	3
1	1	09FD0875	08GH5339	2	65	115	7475	0.57	3
1	1	09FD0876	08GH4257	3	65	95	6175	0.68	2
1	1	09FD0878	08GH3814	3	70	100	7000	0.7	2
1	1	09FD0879	Hyp45	1	75	125	9375	0.6	3
1	1	09FD0880	08GH3845	3	60	95	5700	0.63	3
1	1	09FD0882	08GH3969	3	55	95	5225	0.58	2
1	1	09FD0884	08GH3827	3	75	95	7125	0.79	2
1	1	09FD0887	08GH4993	2	80	110	8800	0.73	2
1	1	09FD0889	08GH7826	3	65	85	5525	0.76	3
1	1	09FD0895	08GH4794	3	60	100	6000	0.6	3
1	1	09FD0896	08GH7717	3	65	110	7150	0.59	3
1	1	09FD0897	NIL11	3	70	115	8050	0.61	3
1	1	09FD0898	08GH4305	3	65	110	7150	0.59	3
1	1	09FD0900	08GH4659	2	60	100	6000	0.6	3
1	1	09FD0904	08GH5224	3	55	95	5225	0.58	3
1	1	09FD0905	08GH5010	2	70	115	8050	0.61	3
1	1	09FD0909	08GH4940	3	75	110	8250	0.68	3
1	1	09FD0910	08GH4265	3	75	120	9000	0.63	3
1	1	09FD0911	08GH4759	3	55	110	6050	0.5	4
1	1	09FD0912	08GH5103	2	60	90	5400	0.67	4
1	1	09FD0915	08GH5015	2	65	85	5525	0.76	3
1	1	09FD0917	08GH4290	3	65	95	6175	0.68	3
1	1	09FD0918	08GH4106	2	55	85	4675	0.65	5
1	1	09FD0921	08GH7852	2	60	100	6000	0.6	3
1	1	09FD0922	08GH5055	2	80	100	8000	0.8	4
1	1	09FD0923	08GH4969	3	55	105	5775	0.52	2
1	1	09FD0924	08GH3999	2	60	90	5400	0.67	3
1	1	09FD0926	08GH3765	3	70	120	8400	0.58	2
1	2	09FD0930	08GH7717	2	60	110	6600	0.55	3
1	2	09FD0932	08GH5224	3	60	95	5700	0.63	3
1	2	09FD0933	08GH5162	2	80	140	11200	0.57	2
1	2	09FD0935	08GH8032	3	70	105	7350	0.67	2
1	2	09FD0936	08GH4961	2	65	115	7475	0.57	2
1	2	09FD0937	08GH4290	3	55	100	5500	0.55	3
1	2	09FD0938	08GH3999	2	60	95	5700	0.63	3
1	2	09FD0940	08GH7766	2	65	125	8125	0.52	3
1	2	09FD0943	08GH4018	3	60	110	6600	0.55	3
1	2	09FD0948	08GH7743	2	65	125	8125	0.52	3
1	2	09FD0949	08GH7826	3	65	105	6825	0.62	3
1	2	09FD0950	08GH4861	2	70	115	8050	0.61	3
1	2	09FD0952	08GH8009	2	75	100	7500	0.75	3
1	2	09FD0953	08GH4925	3	75	110	8250	0.68	2
1	2	09FD0954	08GH3845	3	60	135	8100	0.44	3
1	2	09FD0957	08GH4802	1	70	100	7000	0.7	3
1	2	09FD0959	08GH4558	2	70	110	7700	0.64	3
1	2	09FD0960	08GH5245	2	65	95	6175	0.68	3
1	2	09FD0961	Hyp45	3	75	120	9000	0.63	3
1	2	09FD0962	08GH3723	1	70	85	5950	0.82	3
1	2	09FD0963	08GH4056	2	85	105	8925	0.81	3
1	2	09FD0964	08GH5339	3	55	110	6050	0.5	2
1	2	09FD0966	08GH4182	2	75	115	8625	0.65	2
1	2	09FD0968	NIL11	3	70	95	6650	0.74	3
1	2	09FD0969	08GH7731	2	80	105	8400	0.76	3
1	2	09FD0970	08GH3951	2	70	85	5950	0.82	3
1	2	09FD0973	08GH5010	2	75	100	7500	0.75	3
1	2	09FD0975	08GH5055	2	75	85	6375	0.88	3
1	2	09FD0977	08GH3969	3	55	80	4400	0.69	3
1	2	09FD0978	08GH7868	2	60	90	5400	0.67	4
1	2	09FD0979	08GH4877	2	75	110	8250	0.68	3
1	2	09FD0980	08GH5362	3	75	110	8250	0.68	3
1	2	09FD0981	08GH7852	2	55	95	5225	0.58	4
1	2	09FD0983	08GH5285	2	75	100	7500	0.75	3
1	2	09FD0984	08GH4969	3	55	125	6875	0.44	3
1	2	09FD0986	08GH3688	2	70	135	9450	0.52	4
1	2	09FD0988	08GH5385	3	55	90	4950	0.61	3
1	2	09FD0990	08GH3827	3	65	115	7475	0.57	4
1	2	09FD0993	08GH4897	3	75	115	8625	0.65	3
1	2	09FD0996	08GH4945	3	65	105	6825	0.62	2
1	2	09FD1003	08GH5015	2	80	125	10000	0.64	3
1	2	09FD1004	08GH3765	2	65	100	6500	0.65	3
1	2	09FD1009	08GH4993	2	90	140	12600	0.64	2
1	2	09FD1012	08GH4922	3	65	100	6500	0.65	2
1	2	09FD1014	Hyp45	1	75	120	9000	0.63	3
1	2	09FD1015	08GH3814	2	65	115	7475	0.57	3
1	2	09FD1018	08GH7952	3	75	110	8250	0.68	2
1	2	09FD1022	08GH4257	3	70	125	8750	0.56	2
1	2	09FD1023	08GH4718	2	60	100	6000	0.6	4
1	2	09FD1024	08GH4228	3	55	95	5225	0.58	4
1	2	09FD1026	08GH4940	3	65	135	8775	0.48	4
1	2	09FD1028	08GH4498	2	50	80	4000	0.63	4
1	2	09FD1032	E6203	2	70	115	8050	0.61	4
1	2	09FD1033	08GH5422	3	75	125	9375	0.6	3
1	2	09FD1034	08GH3892	3	60	115	6900	0.52	3
1	2	09FD1035	08GH3740	1	55	95	5225	0.58	3
1	2	09FD1038	08GH7799	3	65	135	8775	0.48	3
1	2	09FD1040	E6203	3	65	115	7475	0.57	3
1	2	09FD1041	08GH4442	3	65	125	8125	0.52	3
1	2	09FD1042	08GH5186	2	80	100	8000	0.8	2
1	2	09FD1044	08GH4106	2	45	85	3825	0.53	4
1	2	09FD1045	08GH4305	3	65	110	7150	0.59	2
1	2	09FD1047	08GH5103	2	65	100	6500	0.65	3
1	2	09FD1049	08GH4759	2	60	120	7200	0.5	3
1	2	09FD1050	08GH4659	2	65	115	7475	0.57	3
1	2	09FD1051	08GH4265	3	85	115	9775	0.74	2
1	2	09FD1052	08GH4794	2	60	95	5700	0.63	4
1	3	09FD1053	08GH5339	3	65	125	8125	0.52	2
1	3	09FD1054	E6203	3	75	115	8625	0.65	3
1	3	09FD1055	08GH4861	2	75	115	8625	0.65	3
1	3	09FD1056	08GH4802	1	75	100	7500	0.75	3
1	3	09FD1057	08GH5245	2	65	115	7475	0.57	3
1	3	09FD1059	08GH3969	3	60	105	6300	0.57	3
1	3	09FD1060	E6203	3	65	120	7800	0.54	3
1	3	09FD1062	08GH3814	2	75	120	9000	0.63	3
1	3	09FD1065	08GH5015	3	65	105	6825	0.62	2
1	3	09FD1066	08GH4718	2	65	115	7475	0.57	3
1	3	09FD1068	08GH3999	2	70	110	7700	0.64	3
1	3	09FD1069	08GH7826	2	65	105	6825	0.62	4
1	3	09FD1070	08GH4961	3	70	130	9100	0.54	3
1	3	09FD1071	08GH4940	2	65	110	7150	0.59	4
1	3	09FD1072	08GH5010	2	60	115	6900	0.52	3
1	3	09FD1077	08GH4759	2	65	125	8125	0.52	3
1	3	09FD1080	08GH4056	3	70	150	10500	0.47	3
1	3	09FD1081	08GH5285	2	75	105	7875	0.71	4
1	3	09FD1083	08GH3688	2	55	105	5775	0.52	3
1	3	09FD1084	08GH7952	1	75	115	8625	0.65	3
1	3	09FD1086	08GH4442	2	70	120	8400	0.58	3
1	3	09FD1089	08GH5224	2	70	105	7350	0.67	2
1	3	09FD1090	08GH7731	2	75	110	8250	0.68	2
1	3	09FD1091	08GH7743	3	60	115	6900	0.52	2
1	3	09FD1096	08GH5103	3	60	95	5700	0.63	3
1	3	09FD1101	08GH3827	3	65	130	8450	0.5	3
1	3	09FD1102	08GH5362	2	70	110	7700	0.64	3
1	3	09FD1103	08GH4018	2	60	115	6900	0.52	3
1	3	09FD1105	08GH3765	3	65	145	9425	0.45	2
1	3	09FD1110	08GH4498	1	55	95	5225	0.58	3
1	3	09FD1112	08GH7852	2	65	110	7150	0.59	3
1	3	09FD1113	08GH7868	2	65	130	8450	0.5	3
1	3	09FD1114	08GH4659	2	70	115	8050	0.61	3
1	3	09FD1115	NIL11	1	60	110	6600	0.55	3
1	3	09FD1117	08GH5055	3	70	120	8400	0.58	3
1	3	09FD1118	08GH4106	2	55	105	5775	0.52	4
1	3	09FD1119	08GH5162	2	75	125	9375	0.6	3
1	3	09FD1120	08GH4558	3	65	120	7800	0.54	3
1	3	09FD1122	08GH4305	3	70	120	8400	0.58	3
1	3	09FD1123	Hyp45	3	75	150	11250	0.5	3
1	3	09FD1129	08GH4922	3	60	115	6900	0.52	2
1	3	09FD1131	08GH4897	2	85	130	11050	0.65	3
1	3	09FD1132	08GH4182	3	70	110	7700	0.64	2
1	3	09FD1133	08GH4945	2	55	110	6050	0.5	2
1	3	09FD1134	08GH3892	2	60	110	6600	0.55	3
1	3	09FD1135	08GH4265	3	75	115	8625	0.65	2
1	3	09FD1138	08GH5422	3	60	120	7200	0.5	2
1	3	09FD1142	08GH7717	2	60	105	6300	0.57	3
1	3	09FD1144	08GH8032	3	55	105	5775	0.52	2
1	3	09FD1145	08GH3951	2	60	105	6300	0.57	3
1	3	09FD1146	08GH8009	3	75	110	8250	0.68	2
1	3	09FD1148	08GH5385	3	50	115	5750	0.43	3
1	3	09FD1149	08GH3845	3	55	125	6875	0.44	3
1	3	09FD1150	08GH3740	2	70	105	7350	0.67	4
1	3	09FD1156	08GH5186	2	60	105	6300	0.57	3
1	3	09FD1158	08GH3723	2	65	95	6175	0.68	3
1	3	09FD1161	Hyp45	2	75	145	10875	0.52	3
1	3	09FD1163	08GH4290	3	65	125	8125	0.52	3
1	3	09FD1164	08GH7766	3	65	115	7475	0.57	3
1	3	09FD1168	08GH4257	2	65	120	7800	0.54	3
1	3	09FD1169	08GH7799	3	70	120	8400	0.58	2
1	3	09FD1171	08GH4877	2	65	125	8125	0.52	3
1	3	09FD1172	08GH4794	2	65	115	7475	0.57	3
1	3	09FD1173	08GH4228	3	55	80	4400	0.69	3
1	3	09FD1174	08GH4993	2	80	150	12000	0.53	2
1	3	09FD1175	08GH4969	3	60	100	6000	0.6	2
1	3	09FD1176	08GH4925	2	75	115	8625	0.65	3
2	4	09FD1205	08GH7868	2	60	105	6300	0.57	3
2	4	09FD1206	08GH7731	2	75	100	7500	0.75	3
2	4	09FD1208	08GH4993	3	70	140	9800	0.5	3
2	4	09FD1209	08GH4442	3	85	120	10200	0.71	3
2	4	09FD1212	NIL11	2	70	95	6650	0.74	3
2	4	09FD1215	08GH8009	1	80	130	10400	0.62	3
2	4	09FD1216	08GH5285	2	90	125	11250	0.72	3
2	4	09FD1218	08GH8032	2	70	115	8050	0.61	3
2	4	09FD1220	08GH3723	1	75	100	7500	0.75	3
2	4	09FD1221	08GH5162	2	85	100	8500	0.85	3
2	4	09FD1225	08GH4659	3	80	105	8400	0.76	3
2	4	09FD1228	08GH4056	3	80	115	9200	0.7	3
2	4	09FD1229	08GH3969	3	70	95	6650	0.74	3
2	4	09FD1232	08GH4922	3	60	110	6600	0.55	2
2	4	09FD1233	08GH3999	2	65	105	6825	0.62	3
2	4	09FD1234	E6203	3	75	105	7875	0.71	4
2	4	09FD1236	08GH4106	1	65	95	6175	0.68	3
2	4	09FD1237	08GH4802	2	70	90	6300	0.78	3
2	4	09FD1239	08GH4182	3	75	110	8250	0.68	3
2	4	09FD1243	E6203	3	75	130	9750	0.58	3
2	4	09FD1244	08GH4228	2	65	95	6175	0.68	3
2	4	09FD1245	08GH7852	2	55	105	5775	0.52	4
2	4	09FD1246	08GH4961	3	65	115	7475	0.57	3
2	4	09FD1249	08GH4265	3	75	120	9000	0.63	3
2	4	09FD1250	08GH3740	2	55	85	4675	0.65	3
2	4	09FD1251	08GH5422	3	75	105	7875	0.71	3
2	4	09FD1252	08GH4257	3	65	130	8450	0.5	3
2	4	09FD1253	08GH3827	2	65	115	7475	0.57	3
2	4	09FD1254	08GH5224	2	70	110	7700	0.64	3
2	4	09FD1256	08GH4759	3	55	125	6875	0.44	3
2	4	09FD1257	08GH4897	3	80	120	9600	0.67	2
2	4	09FD1258	08GH7952	1	65	110	7150	0.59	3
2	4	09FD1263	08GH4969	2	60	90	5400	0.67	3
2	4	09FD1264	08GH3951	2	75	105	7875	0.71	3
2	4	09FD1268	08GH4861	2	70	90	6300	0.78	3
2	4	09FD1269	08GH5015	3	60	130	7800	0.46	3
2	4	09FD1272	Hyp45	1	75	130	9750	0.58	2
2	4	09FD1274	08GH4945	3	65	125	8125	0.52	2
2	4	09FD1276	08GH3892	3	50	110	5500	0.45	3
2	4	09FD1277	08GH7826	3	65	100	6500	0.65	4
2	4	09FD1278	08GH5245	2	60	110	6600	0.55	3
2	4	09FD1279	08GH5055	2	85	140	11900	0.61	3
2	4	09FD1280	08GH3688	3	65	110	7150	0.59	3
2	4	09FD1281	08GH5010	3	75	130	9750	0.58	3
2	4	09FD1283	08GH3845	2	60	110	6600	0.55	3
2	4	09FD1284	08GH5339	3	65	130	8450	0.5	3
2	4	09FD1285	08GH7743	3	65	100	6500	0.65	3
2	4	09FD1287	08GH4718	2	55	120	6600	0.46	3
2	4	09FD1289	08GH4794	3	60	120	7200	0.5	3
2	4	09FD1290	08GH3814	2	55	135	7425	0.41	2
2	4	09FD1291	08GH5362	1	65	110	7150	0.59	3
2	4	09FD1294	08GH4940	3	60	130	7800	0.46	3
2	4	09FD1296	08GH5186	2	85	105	8925	0.81	3
2	4	09FD1298	08GH4877	2	70	110	7700	0.64	3
2	4	09FD1300	08GH4925	3	65	120	7800	0.54	3
2	4	09FD1301	08GH5385	3	55	105	5775	0.52	3
2	4	09FD1303	08GH3765	2	75	130	9750	0.58	3
2	4	09FD1304	08GH7799	3	65	100	6500	0.65	2
2	4	09FD1305	08GH4498	1	55	80	4400	0.69	3
2	4	09FD1310	08GH4305	3	60	130	7800	0.46	3
2	4	09FD1311	08GH7766	3	75	125	9375	0.6	3
2	4	09FD1313	08GH4290	2	55	110	6050	0.5	3
2	4	09FD1319	08GH5103	3	55	100	5500	0.55	3
2	4	09FD1320	08GH4018	3	70	105	7350	0.67	3
2	4	09FD1321	08GH7717	2	65	105	6825	0.62	3
2	4	09FD1325	08GH4558	2	60	95	5700	0.63	3
2	4	09FD1326	Hyp45	2	80	115	9200	0.7	3
2	5	09FD1329	08GH3765	3	75	125	9375	0.6	3
2	5	09FD1330	08GH4228	3	70	110	7700	0.64	3
2	5	09FD1334	08GH5362	2	70	125	8750	0.56	3
2	5	09FD1335	08GH4257	3	80	105	8400	0.76	3
2	5	09FD1337	08GH5339	2	55	95	5225	0.58	3
2	5	09FD1338	08GH4897	1	75	115	8625	0.65	2
2	5	09FD1339	08GH3999	2	65	100	6500	0.65	3
2	5	09FD1345	08GH3688	3	55	110	6050	0.5	2
2	5	09FD1346	08GH7952	2	70	115	8050	0.61	3
2	5	09FD1347	08GH4305	2	60	125	7500	0.48	3
2	5	09FD1349	08GH4940	3	60	120	7200	0.5	3
2	5	09FD1350	E6203	3	60	105	6300	0.57	3
2	5	09FD1351	08GH3740	2	60	85	5100	0.71	3
2	5	09FD1353	08GH4290	3	65	125	8125	0.52	3
2	5	09FD1354	08GH4442	3	90	120	10800	0.75	3
2	5	09FD1357	08GH4877	2	70	100	7000	0.7	3
2	5	09FD1359	Hyp45	2	70	110	7700	0.64	3
2	5	09FD1362	08GH4802	1	75	120	9000	0.63	2
2	5	09FD1363	08GH4106	2	65	100	6500	0.65	4
2	5	09FD1365	08GH7717	2	70	130	9100	0.54	3
2	5	09FD1367	08GH7799	3	70	130	9100	0.54	3
2	5	09FD1368	08GH4659	3	70	115	8050	0.61	3
2	5	09FD1369	NIL11	1	70	100	7000	0.7	3
2	5	09FD1370	08GH4993	2	65	125	8125	0.52	2
2	5	09FD1371	08GH4558	3	75	120	9000	0.63	3
2	5	09FD1372	08GH5186	3	70	90	6300	0.78	3
2	5	09FD1376	08GH5245	2	60	115	6900	0.52	3
2	5	09FD1377	08GH4794	2	65	110	7150	0.59	3
2	5	09FD1378	08GH4018	2	70	130	9100	0.54	3
2	5	09FD1381	08GH4961	2	60	125	7500	0.48	2
2	5	09FD1385	08GH4759	3	65	110	7150	0.59	3
2	5	09FD1386	08GH3845	2	60	110	6600	0.55	2
2	5	09FD1392	08GH4056	3	90	155	13950	0.58	2
2	5	09FD1394	Hyp45	3	80	130	10400	0.62	2
2	5	09FD1396	08GH5385	3	60	115	6900	0.52	2
2	5	09FD1398	08GH7826	2	55	105	5775	0.52	3
2	5	09FD1399	08GH7743	2	70	100	7000	0.7	3
2	5	09FD1403	08GH7868	2	70	105	7350	0.67	3
2	5	09FD1404	08GH5162	3	80	145	11600	0.55	3
2	5	09FD1405	08GH8032	3	70	125	8750	0.56	3
2	5	09FD1407	08GH3951	3	70	110	7700	0.64	3
2	5	09FD1410	08GH3827	3	75	110	8250	0.68	2
2	5	09FD1411	08GH5224	2	70	110	7700	0.64	3
2	5	09FD1413	08GH5055	3	65	110	7150	0.59	3
2	5	09FD1414	08GH5285	2	75	130	9750	0.58	3
2	5	09FD1415	08GH5010	2	70	105	7350	0.67	3
2	5	09FD1417	E6203	3	65	130	8450	0.5	3
2	5	09FD1418	08GH4925	2	65	110	7150	0.59	2
2	5	09FD1419	08GH3969	3	60	105	6300	0.57	3
2	5	09FD1420	08GH4265	3	70	105	7350	0.67	3
2	5	09FD1421	08GH4182	2	70	105	7350	0.67	3
2	5	09FD1423	08GH4718	2	60	110	6600	0.55	3
2	5	09FD1424	08GH3892	3	60	105	6300	0.57	3
2	5	09FD1425	08GH4498	2	50	85	4250	0.59	4
2	5	09FD1426	08GH4969	3	65	110	7150	0.59	3
2	5	09FD1428	08GH8009	2	70	100	7000	0.7	3
2	5	09FD1429	08GH3814	3	65	125	8125	0.52	3
2	5	09FD1432	08GH5422	2	55	100	5500	0.55	2
2	5	09FD1435	08GH4945	3	70	125	8750	0.56	3
2	5	09FD1436	08GH5015	2	65	130	8450	0.5	3
2	5	09FD1440	08GH7731	1	60	100	6000	0.6	3
2	5	09FD1441	08GH3723	2	70	110	7700	0.64	3
2	5	09FD1442	08GH4861	2	65	100	6500	0.65	3
2	5	09FD1444	08GH7766	3	60	140	8400	0.43	2
2	5	09FD1445	08GH7852	2	60	100	6000	0.6	3
2	5	09FD1446	08GH5103	3	60	100	6000	0.6	2
2	5	09FD1447	08GH4922	3	50	110	5500	0.45	2
2	6	09FD1454	08GH4961	3	60	120	7200	0.5	2
2	6	09FD1456	Hyp45	3	65	125	8125	0.52	3
2	6	09FD1457	08GH4969	3	55	120	6600	0.46	2
2	6	09FD1458	NIL11	1	75	100	7500	0.75	3
2	6	09FD1459	08GH4659	2	65	120	7800	0.54	2
2	6	09FD1460	08GH4182	2	70	140	9800	0.5	3
2	6	09FD1461	08GH3999	2	60	110	6600	0.55	3
2	6	09FD1462	08GH5015	2	70	105	7350	0.67	3
2	6	09FD1463	08GH4925	2	65	110	7150	0.59	2
2	6	09FD1465	08GH3892	2	55	120	6600	0.46	3
2	6	09FD1466	08GH4897	2	65	130	8450	0.5	2
2	6	09FD1469	08GH7952	2	70	105	7350	0.67	3
2	6	09FD1470	08GH4794	3	65	105	6825	0.62	3
2	6	09FD1471	08GH5422	2	60	110	6600	0.55	2
2	6	09FD1475	08GH5339	3	65	125	8125	0.52	3
2	6	09FD1476	08GH5245	2	60	100	6000	0.6	3
2	6	09FD1478	08GH4498	1	50	80	4000	0.63	4
2	6	09FD1480	08GH5055	3	75	120	9000	0.63	3
2	6	09FD1482	08GH4442	3	65	105	6825	0.62	2
2	6	09FD1484	08GH4018	2	70	110	7700	0.64	3
2	6	09FD1485	08GH5103	2	65	95	6175	0.68	3
2	6	09FD1486	08GH3765	2	75	110	8250	0.68	3
2	6	09FD1488	08GH7799	3	75	125	9375	0.6	2
2	6	09FD1490	08GH4861	2	75	115	8625	0.65	3
2	6	09FD1493	08GH3814	2	70	115	8050	0.61	3
2	6	09FD1494	08GH4922	2	65	100	6500	0.65	3
2	6	09FD1495	08GH4759	3	55	120	6600	0.46	3
2	6	09FD1497	08GH4993	3	65	115	7475	0.57	2
2	6	09FD1498	08GH4877	2	60	130	7800	0.46	4
2	6	09FD1499	08GH5385	3	60	105	6300	0.57	3
2	6	09FD1500	08GH4802	1	75	115	8625	0.65	3
2	6	09FD1506	08GH3951	2	65	105	6825	0.62	3
2	6	09FD1508	08GH7731	1	70	105	7350	0.67	3
2	6	09FD1516	08GH3827	3	70	100	7000	0.7	3
2	6	09FD1520	08GH7826	3	55	95	5225	0.58	3
2	6	09FD1521	08GH7852	1	50	90	4500	0.56	4
2	6	09FD1522	08GH4305	2	60	120	7200	0.5	3
2	6	09FD1523	08GH4265	3	60	105	6300	0.57	2
2	6	09FD1524	08GH4228	2	65	100	6500	0.65	3
2	6	09FD1525	08GH4945	3	70	120	8400	0.58	3
2	6	09FD1526	08GH4718	2	65	115	7475	0.57	3
2	6	09FD1529	08GH4106	2	50	90	4500	0.56	4
2	6	09FD1530	Hyp45	3	60	110	6600	0.55	2
2	6	09FD1531	08GH8009	2	65	115	7475	0.57	3
2	6	09FD1533	08GH5224	3	65	100	6500	0.65	2
2	6	09FD1535	08GH5186	3	70	120	8400	0.58	3
2	6	09FD1536	08GH4290	3	75	120	9000	0.63	3
2	6	09FD1538	08GH3723	2	60	95	5700	0.63	3
2	6	09FD1540	08GH8032	3	75	130	9750	0.58	3
2	6	09FD1541	08GH5362	2	60	120	7200	0.5	3
2	6	09FD1543	08GH7743	2	55	105	5775	0.52	3
2	6	09FD1544	08GH5162	2	60	120	7200	0.5	3
2	6	09FD1546	08GH7766	3	55	110	6050	0.5	3
2	6	09FD1548	08GH3969	2	55	105	5775	0.52	3
2	6	09FD1550	08GH4558	2	55	120	6600	0.46	2
2	6	09FD1553	08GH5010	2	60	115	6900	0.52	2
2	6	09FD1555	08GH5285	2	75	125	9375	0.6	3
2	6	09FD1557	08GH3688	2	60	95	5700	0.63	3
2	6	09FD1560	08GH4257	3	65	145	9425	0.45	2
2	6	09FD1561	08GH7868	2	65	105	6825	0.62	3
2	6	09FD1565	E6203	3	60	145	8700	0.41	2
2	6	09FD1566	08GH4056	3	75	125	9375	0.6	2
2	6	09FD1568	E6203	2	65	120	7800	0.54	3
2	6	09FD1569	08GH3845	2	65	120	7800	0.54	3
2	6	09FD1572	08GH4940	3	50	105	5250	0.48	2
2	6	09FD1574	08GH3740	2	55	105	5775	0.52	3
2	6	09FD1578	08GH7717	3	60	100	6000	0.6	3
3	7	09FD0001	08GH5245	1	50	70	3500	0.71	4	0.3165	85	95	2161.6	4.4	4.2	189.45	50.59	57.17	1.13	8.06
3	7	09FD0003	08GH4018	2	50	90	4500	0.56	4	0.192	80	95	1503.7	4.4	4.8	171.55	45.24	53.16	1.17	7.63
3	7	09FD0004	08GH7826	2	50	65	3250	0.77	3	0.2508	80	95	1440.8	4.4	4.6	168.88	45.88	50.77	1.11	6.2
3	7	09FD0005	08GH7799	1	30	90	2700	0.33	4	0.2263	73	87	2132.6	4.1	5.8	185.03	46.95	59.22	1.26	8.03
3	7	09FD0007	08GH3740	2	30	70	2100	0.43	2	0.2618	73	87	1933.4	4.1	4.8	171.12	47.7	50.55	1.06	6.17
3	7	09FD0009	08GH3999	3	40	85	3400	0.47	3	0.3182	80	94	1720.2	4.2	4.9	177.96	44.24	56.35	1.27	6.37
3	7	09FD0018	08GH7731	1	30	85	2550	0.35	3	0.2293	80	90	2218.9	4.1	5.6	186.56	50.07	56.05	1.12	5.39
3	7	09FD0020	E6203	1	35	95	3325	0.37	2	0.2813	73	87	2262.8	4.1	5	186.18	49.98	56.68	1.13	7.48
3	7	09FD0021	08GH7743	2	35	105	3675	0.33	2	0.2114	80	87	2021.4	4.1	5.2	173.63	44.19	57.63	1.3	8.71
3	7	09FD0022	08GH7717	1	35	80	2800	0.44	1	0.2136	73	87	2337.2	4.2	4.9	193.16	49.21	61.39	1.25	8.12
3	7	09FD0023	08GH4861	1	50	105	5250	0.48	3	0.3935	73	94	1420.3	4.1	6	168.77	47.04	52.2	1.11	4.82
3	7	09FD0024	08GH4106	1	55	90	4950	0.61	4	0.4048	85	103	2045.6	4.3	5.1	172.66	48.61	49.18	1.01	6.35
3	7	09FD0026	08GH5285	1	40	100	4000	0.4	3	0.2825	85	103	2188.5	4.3	4.7	176.65	48.23	53.36	1.11	6.72
3	7	09FD0027	08GH5055	1	50	105	5250	0.48	3	0.2276	80	95	1596.9	4.4	5.1	169.3	45.42	50.6	1.11	6.47
3	7	09FD0031	08GH4290	2	25	95	2375	0.26	2	0.1965	80	87	1602.8	4.3	4.8	180.43	43.95	58.75	1.34	5.69
3	7	09FD0036	08GH4925	3	45	105	4725	0.43	2	0.2884	80	94	2011.6	4.5	5.2	178.13	48.65	54.45	1.12	4.89
3	7	09FD0037	08GH3814	3	40	110	4400	0.36	2	0.3172	73	92	2441	4.3	5.9	192.06	51.39	59.58	1.16	7.88
3	7	09FD0039	08GH3845	2	40	105	4200	0.38	3	0.2013	73	95	2210.9	4.4	5.2	190.64	47.92	62.27	1.3	5.61
3	7	09FD0040	08GH4945	2	35	100	3500	0.35	3	0.207	80	87	2025.6	4.3	5.2	182.06	47.15	58.27	1.24	7.63
3	7	09FD0041	08GH5010	2	35	70	2450	0.5	3	0.1926	73	90	2199.4	4.4	4.5	182.44	47.4	58.11	1.23	7.42
3	7	09FD0042	E6203	2	35	100	3500	0.35	3	0.2513	85	95	2255.9	4.3	4.6	188.26	49.32	56.76	1.15	9.4
3	7	09FD0044	NIL11	2	50	110	5500	0.45	4	0.2602	85	103	1679.3	4.2	5.4	179.8	45.77	57.66	1.26	10.64
3	7	09FD0045	08GH4305	2	35	90	3150	0.39	3	0.2114	85	90	2073.4	4.3	4.9	178.93	45.76	56.42	1.23	8.24
3	7	09FD0048	08GH4442	2	40	120	4800	0.33	3	0.2811	80	92	2139.7	4.5	5.3	181.35	48.18	56.44	1.17	8.26
3	7	09FD0051	08GH3951	3	30	95	2850	0.32	3	0.3218	80	87	1716.1	4.2	5	170.37	43.26	55.57	1.28	6.59
3	7	09FD0052	08GH4558	2	35	95	3325	0.37	3	0.2392	80	94	1761.3	4.1	5.1	172.23	48.18	51.24	1.06	5.71
3	7	09FD0053	08GH4961	1	45	105	4725	0.43	3	0.2234	94	95	1667	4.5	4.6	171.25	43.47	54.29	1.25	4.96
3	7	09FD0054	08GH3827	1	35	90	3150	0.39	2	0.2192	80	90	2097.3	4.3	5.4	173.61	44.96	55.41	1.23	10.04
3	7	09FD0055	08GH4659	1	40	100	4000	0.4	3	0.2427	80	90	1495	4.1	5.6	169.04	41.85	56.02	1.34	7.62
3	7	09FD0056	08GH4718	2	30	90	2700	0.33	2	0.2006	80	90	1990	4.3	4.4	185.13	47.31	60.08	1.27	6.64
3	7	09FD0057	08GH7952	1	45	75	3375	0.6	3	0.209	85	94	1952.7	4.3	4.5	178.02	45.75	55.22	1.21	4.67
3	7	09FD0058	08GH4759	2	35	110	3850	0.32	3	0.2135	80	92	2029.4	4.3	5.6	184.68	49.05	57.89	1.18	7.29
3	7	09FD0059	08GH8032	1	60	105	6300	0.57	3	0.2175	80	99	1463.7	4.3	5	166.81	47.21	45.89	0.97	9.17
3	7	09FD0060	08GH4056	1	50	135	6750	0.37	3	0.2648	80	92	1755.3	4.3	5.6	166.81	46.45	49.93	1.07	9.24
3	7	09FD0067	08GH5162	2	45	115	5175	0.39	3	0.274	80	95	1947.2	4.3	4.8	170.73	49.5	49.3	1	8.07
3	7	09FD0069	08GH4922	2	45	100	4500	0.45	3	0.2078	80	90	1993.6	4.3	4.9	178.02	48.34	51.84	1.07	6.64
3	7	09FD0070	08GH3688	2	40	100	4000	0.4	3	0.2612	80	90	2091.5	4.4	4.5	176.21	47.75	53.52	1.12	4.86
3	7	09FD0071	08GH7852	1	45	95	4275	0.47	3	0.2454	94	99	1396.7	4.3	4.3	165.88	43.87	49.39	1.13	4.57
3	7	09FD0072	08GH4940	1	35	100	3500	0.35	2	0.2142	80	90	2314.3	4.3	4.7	183.44	48.97	57.11	1.17	10.03
3	7	09FD0074	08GH7868	2	45	80	3600	0.56	3	0.1579	85	94	1572.3	3.9	4.3	174.76	42.65	55.62	1.3	6.56
3	7	09FD0075	08GH4182	1	45	100	4500	0.45	3	0.2759	85	95	1940.4	4.4	5.1	172.94	49.62	50.87	1.03	4.66
3	7	09FD0076	08GH4877	3	50	100	5000	0.5	3	0.3031	80	92	1674.3	4.4	5.7	178.1	49.01	55.68	1.14	6.1
3	7	09FD0077	08GH4228	1	45	90	4050	0.5	3	0.2246	85	95	1788.1	4.4	4.5	180.92	44.42	57.07	1.28	7.8
3	7	09FD0084	08GH7766	2	30	105	3150	0.29	2	0.2365	80	90	1943	4.3	4.7	175.42	45.15	56.86	1.26	10.9
3	7	09FD0085	08GH3892	3	30	115	3450	0.26	3	0.2392	80	87	2259.2	4.1	5	183.44	45.42	59.43	1.31	8.27
3	7	09FD0086	08GH5015	1	50	115	5750	0.43	3	0.2586	85	99	2062.1	4.3	4.5	178.95	48.58	53.76	1.11	6.94
3	7	09FD0087	08GH3723	1	55	100	5500	0.55	3	0.3331	85	99	1915.6	4.4	4.5	174.11	51.18	50.49	0.99	9.17
3	7	09FD0088	08GH4993	1	45	110	4950	0.41	3	0.2215	80	95	1749.75	4.4	4.6	173.79	47	50.95	1.08	3.34
3	7	09FD0089	08GH4257	2	35	110	3850	0.32	2	0.2833	94	90	2312.5	4.3	4.5	183.9	50.16	57.44	1.15	7.98
3	7	09FD0091	08GH3765	2	40	110	4400	0.36	3	0.2832	73	99	1611.5	4.4	6.5	173.52	44.15	57.16	1.29	9.66
3	7	09FD0093	08GH4794	3	40	100	4000	0.4	3	0.267	80	94	2027.3	4.4	5.4	188.42	55.02	53.11	0.97	5.36
3	7	09FD0094	08GH5339	2	35	120	4200	0.29	3	0.2565	80	90	2038.1	4.3	4.9	185.33	47.12	60.3	1.28	6.8
3	7	09FD0098	Hyp45	3	40	100	4000	0.4	3	0.2475	80	87	2048.1	4.1	5.4	190.91	48.71	61.04	1.25	7.49
3	7	09FD0101	08GH5422	2	40	95	3800	0.42	3	0.1794	80	95	1722.5	4.3	5.1	174.31	47.04	53.5	1.14	6.19
3	7	09FD0104	Hyp45	1	40	80	3200	0.5	3	0.2374	80	90	2132.5	4.3	5.3	192.63	49.19	62.22	1.26	6.67
3	7	09FD0107	08GH4969	1	30	110	3300	0.27	2	0.2029	73	87	1633.5	4.2	5	167.52	42.06	54.42	1.29	4.9
3	7	09FD0108	08GH5186	2	50	110	5500	0.45	3	0.2611	80	95	1587.2	4.4	4.8	167.1	45.43	49.9	1.1	4.88
3	7	09FD0110	08GH5385	1	50	90	4500	0.56	4	0.1838	80	95	1477	4.3	4.4	172.04	44.49	55.27	1.24	8.28
3	7	09FD0111	08GH4265	2	35	115	4025	0.3	3	0.2475	85	94	2287.8	4	4.8	182	46.17	57.68	1.25	8.05
3	7	09FD0112	08GH5103	2	40	90	3600	0.44	3	0.2627	80	87	2117.2	4.2	4.3	183.86	47.73	57.76	1.21	6.7
3	7	09FD0113	08GH4498	1	50	65	3250	0.77	4	0.2388	85	95	1023.6	4.4	5.2	165.78	45.83	49.15	1.07	4.09
3	7	09FD0114	08GH3969	3	40	90	3600	0.44	3	0.288	73	90	1849.3	4.3	4.9	179.14	43.48	59.65	1.37	8.2
3	7	09FD0116	08GH5362	2	35	105	3675	0.33	3	0.281	80	90	2305.7	4.4	5.2	184.59	48.99	57.95	1.18	6.05
3	7	09FD0117	08GH5224	3	35	100	3500	0.35	3	0.1949	80	90	2026.2	4.4	4.7	183.8	44.16	61.25	1.39	8.49
3	7	09FD0118	08GH8009	1	40	75	3000	0.53	3	0.2827	80	92	2340.8	4.3	4.5	189.05	50.99	57.51	1.13	4.04
3	7	09FD0120	08GH4802	2	45	105	4725	0.43	3	0.3214	80	94	1677	4.5	4.7	188.12	53.89	49.44	0.92	4.56
3	7	09FD0123	08GH4897	3	55	90	4950	0.61	3	0.3097	85	99	1025.8	4.3	5.5	142.17	38.98	43.26	1.11	6.02
3	8	09FD0127	Hyp45	2	45	100	4500	0.45	3	0.2524	80	90	2439.5	4.2	5.9	181.72	44.64	60.29	1.35	4.93
3	8	09FD0128	08GH3969	2	35	120	4200	0.29	3	0.2869	80	95	1903.6	4.4	4.9	185.34	46	60.44	1.31	8.25
3	8	09FD0129	08GH4106	1	55	95	5225	0.58	4	0.2932	99	109	1201.3	4.1	4.8	166.53	47.58	47.72	1	7.55
3	8	09FD0130	08GH4305	2	35	90	3150	0.39	3	0.1385	85	95	2095.7	4.4	4.5	176.95	46.36	55.42	1.2	7.36
3	8	09FD0131	08GH4718	2	30	100	3000	0.3	3	0.2002	80	95	1760.7	4.3	4.3	176.8	45.32	58.46	1.29	5.39
3	8	09FD0132	08GH4861	2	55	140	7700	0.39	4	0.2887	85	95	1842.3	4.3	4.7	180.79	48.29	56.11	1.16	11.03
3	8	09FD0133	08GH5103	2	35	75	2625	0.47	3	0.2378	73	90	1896.6	4.3	4.7	168.13	42.27	54.23	1.28	6.77
3	8	09FD0134	08GH4794	2	40	100	4000	0.4	3	0.2439	80	94	1635.5	4.5	5	168.07	49.29	48.73	0.99	7.76
3	8	09FD0138	08GH3723	2	55	115	6325	0.48	3	0.2481	85	95	2011.1	4.4	5	171.84	51.74	47.68	0.92	6.07
3	8	09FD0139	08GH4182	3	50	115	5750	0.43	3	0.2555	80	94	1731.8	4.4	5.8	161.15	45.9	48.63	1.06	6.04
3	8	09FD0140	08GH5015	2	40	95	3800	0.42	3	0.2238	80	95	2014.2	4.4	4.6	174.26	47.16	53.87	1.14	5.8
3	8	09FD0142	08GH3688	1	40	95	3800	0.42	3	0.2779	80	95	2370.2	4.3	4.6	197.46	52.06	58.89	1.13	7.36
3	8	09FD0143	08GH5010	1	40	60	2400	0.67	3	0.1878	85	95	2322.3	4.5	4.3	183.64	49.79	56.42	1.13	7.99
3	8	09FD0144	08GH4897	2	55	120	6600	0.46	3	0.2134	80	95	1652.1	4.4	5.7	173.55	46.7	53.05	1.14	7.78
3	8	09FD0145	08GH4877	2	40	100	4000	0.4	3	0.2885	80	87	1729.8	4	5.7	174.61	46.53	54.98	1.18	4.45
3	8	09FD0149	08GH4961	1	50	105	5250	0.48	3	0.2552	85	99	1874.1	4.3	4.9	173.34	45.42	54.11	1.19	6.34
3	8	09FD0150	08GH5385	3	40	100	4000	0.4	3	0.192	80	92	1418.1	4.3	5.1	164.47	41.98	53.37	1.27	6.57
3	8	09FD0152	08GH5339	2	40	90	3600	0.44	3	0.2307	80	95	2405.2	4.4	4.9	186.75	47.12	60.46	1.28	6.6
3	8	09FD0153	08GH3892	2	35	105	3675	0.33	3	0.1844	85	90	2169.1	4.3	4.9	182.15	46.1	57.93	1.26	8.97
3	8	09FD0154	08GH5186	3	50	100	5000	0.5	3	0.2564	80	95	2009.8	4.4	4.7	176.2	50.1	50.98	1.02	6.32
3	8	09FD0156	08GH4442	2	40	100	4000	0.4	3	0.2549	80	90	2243	4.3	5.5	186.95	49.8	57.22	1.15	3.83
3	8	09FD0157	08GH7826	3	50	95	4750	0.53	4	0.2393	80	95	1550.7	4.4	5	165.69	44.18	52.04	1.18	7.61
3	8	09FD0162	08GH3765	2	50	120	6000	0.42	4	0.3016	85	99	2051.6	4.2	5.3	176.85	46.82	56.62	1.21	7.15
3	8	09FD0163	08GH4802	1	45	105	4725	0.43	3	0.2924	85	90	2094.5	4.3	4.7	180.66	51.53	53.07	1.03	8.72
3	8	09FD0165	08GH7868	2	30	95	2850	0.32	3	0.1625	80	87	1746.1	4.3	4.4	187.69	45.88	61.62	1.34	6.28
3	8	09FD0166	08GH5285	2	50	115	5750	0.43	3	0.2878	85	95	2049.5	4.4	5	176.29	49.13	53.59	1.09	7.95
3	8	09FD0167	08GH4969	2	30	100	3000	0.3	2	0.2117	80	87	1801.3	4.2	5.2	176.13	44.56	58.09	1.3	7.47
3	8	09FD0169	08GH3740	1	45	90	4050	0.5	3	0.2325	80	95	1870.7	4.3	4.7	182.47	50.6	52.15	1.03	8.72
3	8	09FD0171	08GH8009	2	40	100	4000	0.4	3	0.3338	80	94	2105.4	4.4	5.1	181.5	50.22	55.62	1.11	5.73
3	8	09FD0173	08GH4922	1	40	105	4200	0.38	3	0.2246	80	90	1893.4	4.3	5.4	172.26	46.77	53.03	1.13	5.52
3	8	09FD0177	08GH4945	3	40	75	3000	0.53	3	0.2407	85	92	1886.5	4.2	4.2	184.74	48.6	60.27	1.24	7.22
3	8	09FD0180	08GH4759	3	30	115	3450	0.26	3	0.2477	80	94	2240.7	4.3	5.3	183.11	48.62	57.02	1.17	9.72
3	8	09FD0183	08GH4993	1	40	115	4600	0.35	3	0.2343	85	95	2170.1	4.4	4.5	183.28	50.41	53.73	1.07	7.84
3	8	09FD0185	08GH4018	2	55	105	5775	0.52	3	0.1939	80	95	1705.8	4.4	4.6	173.38	47.7	52.37	1.1	7.6
3	8	09FD0186	08GH3999	1	45	110	4950	0.41	3	0.2952	80	92	1716.7	4.3	5	181.84	43.68	59.54	1.36	7.61
3	8	09FD0187	08GH3951	2	40	95	3800	0.42	3	0.2457	80	92	2114	4.3	5.5	189.09	49.08	59.29	1.21	8.35
3	8	09FD0191	08GH7952	1	50	100	5000	0.5	3	0.1997	80	94	1774.2	4.4	4.6	178.72	46.09	54.59	1.18	4.16
3	8	09FD0193	08GH5245	1	45	90	4050	0.5	3	0.3032	80	94	1985.1	4.5	5	177.11	46.7	53.5	1.15	7.09
3	8	09FD0194	E6203	2	35	95	3325	0.37	3	0.2417	80	94	2175.5	4.4	5.2	183.29	48.96	54.89	1.12	10.68
3	8	09FD0195	08GH4498	1	50	65	3250	0.77	4	0.2385	85	95	951	4.5	5.2	168.68	45.98	51.16	1.11	5.03
3	8	09FD0198	08GH7731	2	40	65	2600	0.62	3	0.2015	80	90	2237.8	4.3	5	187.41	49.58	59.17	1.19	6.89
3	8	09FD0200	08GH5224	1	35	75	2625	0.47	3	0.2234	80	87	1862.2	4.2	4.7	175.81	45.06	54.59	1.21	5.6
3	8	09FD0201	08GH4228	1	40	100	4000	0.4	3	0.2423	80	95	1680.9	4.3	4.5	183.03	45.93	57.69	1.26	5.31
3	8	09FD0203	08GH4558	3	55	110	6050	0.5	3	0.251	80	94	1649.8	4.4	5.3	176.54	50.05	52.34	1.05	6.53
3	8	09FD0205	08GH3814	2	45	110	4950	0.41	3	0.3318	80	90	2183	4.3	5.3	180.73	46.3	57.04	1.23	6.47
3	8	09FD0206	08GH4925	1	35	110	3850	0.32	3	0.2843	80	92	1746.2	4.3	5	182.68	49.73	55.08	1.11	5.49
3	8	09FD0207	08GH4265	2	40	100	4000	0.4	3	0.2276	80	95	2310.5	4.4	5.1	187.77	49.88	58.53	1.17	5.87
3	8	09FD0209	E6203	3	40	95	3800	0.42	3	0.225	80	90	2332.7	4.3	4.8	188.68	49.35	58.4	1.18	9.3
3	8	09FD0212	08GH5422	1	50	85	4250	0.59	3	0.2008	85	94	1771.7	4.4	5.2	178.21	47.19	55.88	1.18	8.46
3	8	09FD0215	08GH7743	3	35	75	2625	0.47	3	0.1828	80	87	1787.6	4.2	5.1	170.75	44.1	56.04	1.27	5.64
3	8	09FD0217	08GH4290	1	35	100	3500	0.35	3	0.2191	80	90	1975.5	4.4	5.2	183.11	42.82	61.99	1.45	7.19
3	8	09FD0219	08GH7766	1	35	95	3325	0.37	3	0.2017	80	87	2362.8	4.3	4.2	195.92	49.02	65.07	1.33	8.53
3	8	09FD0221	08GH7799	3	35	100	3500	0.35	3	0.2369	80	90	2010.6	4.3	4.9	178.95	48.06	54.39	1.13	7.54
3	8	09FD0223	Hyp45	2	35	100	3500	0.35	3	0.3118	80	94	2086.7	4.3	5.5	181.8	45.44	59.28	1.3	6.28
3	8	09FD0224	08GH3827	2	50	115	5750	0.43	3	0.2505	80	94	2183	4.2	5.6	185.32	46.48	60.99	1.31	7.4
3	8	09FD0227	08GH5162	1	60	120	7200	0.5	3	0.2805	80	95	1955.8	4.4	4.8	175.11	48.88	49.17	1.01	7.4
3	8	09FD0228	08GH4659	1	35	105	3675	0.33	3	0.2592	80	87	1689.3	4.1	5.2	174.59	44.36	54.84	1.24	6.68
3	8	09FD0229	08GH5055	3	50	100	5000	0.5	3	0.2124	80	95	1911.7	4.3	4.9	181.15	48.02	54.93	1.14	8.94
3	8	09FD0233	08GH4940	1	35	95	3325	0.37	3	0.1668	80	87	2161.7	4.3	4.7	183.86	48.42	58.65	1.21	8.63
3	8	09FD0234	08GH4257	3	40	100	4000	0.4	3	0.3006	80	92	2495.7	4.4	4.7	189.82	51.02	57.7	1.13	11.79
3	8	09FD0238	08GH4056	3	50	115	5750	0.43	3	0.2784	85	92	1873.6	4.4	4.5	176.06	49.35	52.33	1.06	7.43
3	8	09FD0239	08GH3845	2	35	85	2975	0.41	3	0.1848	80	94	2025.6	4.5	5.2	186.16	47.44	60.87	1.28	6.9
3	8	09FD0240	08GH7717	2	35	70	2450	0.5	3	0.2355	80	90	2224.9	4.3	4.8	179.31	46.66	56.45	1.21	5.45
3	8	09FD0241	NIL11	2	60	105	6300	0.57	3	0.2254	80	103	1749.9	4.1	5.2	165.63	43.96	52.09	1.18	4.81
3	8	09FD0242	08GH7852	1	50	80	4000	0.63	3	0.209	85	99	1400.4	4.2	4.9	157.29	41.71	45.06	1.08	4.58
3	8	09FD0246	08GH5362	1	40	80	3200	0.5	3	0.2803	80	90	1991.8	4.2	4.6	184.13	49.86	56.51	1.13	5.89
3	8	09FD0250	08GH8032	2	65	120	7800	0.54	4	0.2189	85	99	1734.1	4.3	5.7	172.79	48.02	49.89	1.04	9.22
3	9	09FD0258	08GH7852	1	45	100	4500	0.45	3	0.272	85	99	1324.7	4.2	5.2	165.94	44.33	49.08	1.11	6.88
3	9	09FD0259	08GH5055	2	50	100	5000	0.5	3	0.206	80	95	1950.7	4.5	5	181.88	49.78	53.29	1.07	6.94
3	9	09FD0261	NIL11	2	55	95	5225	0.58	3	0.1697	80	99	1272.9	4.3	4.8	160.16	44.09	48.49	1.1	5.47
3	9	09FD0262	08GH4759	2	35	110	3850	0.32	3	0.2373	80	90	2338.3	4.3	5.7	188.09	49.44	59.99	1.21	8.01
3	9	09FD0265	08GH3688	2	35	90	3150	0.39	3	0.2755	80	90	2188.5	4.4	4.6	195.41	52.58	58.78	1.12	7.29
3	9	09FD0269	08GH5103	2	50	70	3500	0.71	3	0.2706	80	94	1695.8	4.5	4.4	179.66	46.37	57.06	1.23	6.23
3	9	09FD0271	08GH4945	1	45	100	4500	0.45	3	0.2691	80	90	2364	4.3	4.9	182.47	48.72	56.55	1.16	10.42
3	9	09FD0272	08GH5224	3	25	100	2500	0.25	3	0.1943	73	90	1933.2	4.4	4.5	184.38	46.12	58.57	1.27	7.26
3	9	09FD0273	08GH4925	1	40	110	4400	0.36	3	0.3119	85	94	1910.5	4.4	5.1	185.03	51.19	54.13	1.06	5.99
3	9	09FD0274	08GH3740	3	40	80	3200	0.5	3	0.2514	80	90	2028.9	4.3	4.8	182.79	50.65	53.59	1.06	5.54
3	9	09FD0275	08GH4257	3	35	100	3500	0.35	2	0.2337	80	87	2537.7	4.3	4.7	198.55	51.95	60.43	1.16	8.55
3	9	09FD0276	08GH4442	2	45	90	4050	0.5	3	0.294	80	90	2187.8	4.4	5.3	184.62	49.62	56.54	1.14	7.74
3	9	09FD0277	08GH4056	1	40	100	4000	0.4	3	0.29	80	95	2045	4.3	5	181.55	50.63	53.48	1.06	8.62
3	9	09FD0278	08GH5362	1	45	85	3825	0.53	3	0.2804	85	94	1743.4	4.5	4.9	169.54	47.4	50.34	1.06	5.08
3	9	09FD0279	08GH4498	1	55	60	3300	0.92	3	0.2619	85	95	1448.5	4.4	4.7	156.37	44.35	47.2	1.06	3.65
3	9	09FD0283	08GH3765	2	55	125	6875	0.44	3	0.3101	85	99	1742.8	4.2	4.8	173.05	43.96	56.61	1.29	7.64
3	9	09FD0284	08GH4922	2	45	90	4050	0.5	3	0.2259	80	95	2128	4.3	4.7	173.17	48.07	49.37	1.03	5.58
3	9	09FD0288	Hyp45	2	45	90	4050	0.5	3	0.2932	80	94	2222.8	4.4	5	189.79	48.69	61.1	1.25	7.67
3	9	09FD0290	08GH4290	2	40	95	3800	0.42	3	0.2443	85	95	2061.5	4.4	4.5	188.05	47.13	59.27	1.26	6.42
3	9	09FD0292	08GH8032	2	60	85	5100	0.71	4	0.2462	94	103	2184	4.3	5.1	177.08	49.5	49.84	1.01	7.85
3	9	09FD0293	08GH3723	1	55	90	4950	0.61	4	0.3087	85	99	1937.6	4.3	4.9	171.68	51.6	48.33	0.94	6.81
3	9	09FD0294	08GH7952	2	40	90	3600	0.44	4	0.1961	80	95	1830.5	4.3	4.9	172.6	44.56	53	1.19	7.05
3	9	09FD0300	08GH4969	2	25	100	2500	0.25	3	0.2143	80	87	1776	4.1	5.3	174.06	44.27	55.33	1.25	6.13
3	9	09FD0302	08GH4659	1	35	100	3500	0.35	3	0.2597	80	90	1687.9	4.5	4.9	175.66	44.09	56.55	1.28	5.54
3	9	09FD0304	08GH5422	2	35	100	3500	0.35	3	0.1452	80	90	1869	4.3	4.9	177.65	48.25	55.86	1.16	6.4
3	9	09FD0305	08GH4940	3	35	100	3500	0.35	3	0.2264	80	90	2210.4	4.3	5.3	180.2	47.11	55.33	1.17	6.72
3	9	09FD0306	08GH3951	2	35	90	3150	0.39	3	0.3367	80	87	2039.5	4.2	5.7	188.96	47.65	61.19	1.28	7.07
3	9	09FD0307	08GH5245	2	55	80	4400	0.69	3	0.2955	85	95	2035.4	4.3	4.2	182.66	46.48	57.17	1.23	4.24
3	9	09FD0311	08GH4558	2	55	100	5500	0.55	3	0.1885	80	95	1696.1	4.4	5.5	167.76	46.77	50.17	1.07	6.46
3	9	09FD0313	08GH5339	2	40	110	4400	0.36	3	0.2518	80	94	2495.2	4.5	5	193.9	48.12	64.21	1.33	9.19
3	9	09FD0314	08GH5015	2	40	110	4400	0.36	3	0.2453	80	95	2270.8	4.4	4.1	183.63	48.96	57.39	1.17	6.69
3	9	09FD0315	08GH3969	2	40	105	4200	0.38	3	0.2924	80	94	1960.3	4.4	4.8	190.2	45.62	62.06	1.36	8.88
3	9	09FD0316	08GH4718	2	35	100	3500	0.35	3	0.245	80	95	1940.6	4.3	4.3	182.05	47.09	57.96	1.23	6.98
3	9	09FD0317	08GH4182	2	45	100	4500	0.45	3	0.1982	85	95	1874.2	4.3	4.8	172.26	48.4	50.76	1.05	3.96
3	9	09FD0318	08GH5385	1	40	95	3800	0.42	3	0.2103	85	94	1190.1	4.3	5.1	159.71	39.07	52.44	1.34	3.34
3	9	09FD0320	08GH4802	2	45	115	5175	0.39	3	0.2844	80	95	2273	4.4	4.8	180.6	51.87	51.34	0.99	6.24
3	9	09FD0321	08GH3892	2	35	100	3500	0.35	3	0.1997	85	92	2229.6	4.2	4.2	187.53	47.05	58.76	1.25	7.22
3	9	09FD0322	Hyp45	1	40	65	2600	0.62	3	0.2761	80	90	2388.5	4.1	5.3	189.71	47.98	59.5	1.24	4.77
3	9	09FD0323	E6203	3	40	100	4000	0.4	3	0.3012	80	94	2140.3	4.3	5	181.49	48.52	54.87	1.13	8.72
3	9	09FD0326	08GH4106	2	55	100	5500	0.55	4	0.2926	94	109	1710.2	4.3	5.5	166.81	46.27	50.1	1.08	7.15
3	9	09FD0330	08GH4961	2	45	105	4725	0.43	3	0.2694	85	99	1908.8	4.3	4.8	171.69	43.23	54.09	1.25	4.74
3	9	09FD0331	08GH4018	2	50	100	5000	0.5	4	0.2713	94	99	1816	4.1	4.8	166.05	44.75	50.23	1.12	6.13
3	9	09FD0335	08GH7743	2	25	110	2750	0.23	3	0.1809	80	90	1628.3	4.2	6.9	168.69	43.65	54.02	1.24	5.14
3	9	09FD0337	08GH3814	3	50	130	6500	0.38	3	0.2891	80	95	1888.8	4.4	5.9	179.72	48.34	55.06	1.14	9.03
3	9	09FD0338	E6203	2	35	125	4375	0.28	4	0.2869	80	94	2045.6	4.3	5.7	181.59	48.02	55.09	1.15	8.51
3	9	09FD0339	08GH4794	2	35	100	3500	0.35	3	0.235	80	90	1830	4.2	5.5	167.99	49.14	48.05	0.98	8.29
3	9	09FD0343	08GH7868	2	30	80	2400	0.38	3	0.1514	85	94	1886.6	4.3	4.8	200.25	49.41	62.96	1.27	6.92
3	9	09FD0344	08GH3999	1	45	95	4275	0.47	3	0.303	80	94	1747.4	4.4	5.1	176.61	44.73	55.73	1.25	7.64
3	9	09FD0346	08GH4861	1	55	100	5500	0.55	4	0.2725	94	95	1325.2	4.3	5.2	161.91	44.33	50.01	1.13	3.87
3	9	09FD0348	08GH7826	2	50	90	4500	0.56	3	0.2602	80	95	1326.2	4.3	5	164.67	44.08	51.25	1.16	6.88
3	9	09FD0349	08GH4228	2	45	90	4050	0.5	3	0.2205	85	95	1449.4	4.3	4.9	162.42	40.74	51.13	1.26	5.24
3	9	09FD0350	08GH7799	3	35	95	3325	0.37	3	0.2687	80	92	2081.5	4.4	5.3	183.15	47.82	57.15	1.2	7.75
3	9	09FD0353	08GH3845	1	40	90	3600	0.44	3	0.1802	80	95	2065.4	4.4	4.7	187.24	47.93	60.56	1.26	4.22
3	9	09FD0355	08GH5162	1	45	115	5175	0.39	3	0.3061	80	95	1684.4	4.3	4.9	172.49	47.54	51.55	1.08	7.58
3	9	09FD0357	08GH7717	1	30	90	2700	0.33	3	0.2258	80	87	2299.4	4.3	4.8	186.33	48.31	59.09	1.22	5.93
3	9	09FD0358	08GH5285	3	50	110	5500	0.45	4	0.3214	85	99	1959.6	4.3	5.1	179.07	48.8	55.92	1.15	7.29
3	9	09FD0359	08GH3827	3	35	12	420	2.92	3	0.2131	80	90	1942.3	4.3	5.2	178.9	44.16	58.45	1.32	6.93
3	9	09FD0361	08GH5010	1	35	90	3150	0.39	3	0.199	73	87	2242.8	4.3	4.5	188.46	47.45	59.83	1.26	6.44
3	9	09FD0362	08GH7731	2	35	75	2625	0.47	3	0.2365	85	90	2176.4	4.3	5.2	183.43	47.5	58	1.22	6.37
3	9	09FD0363	08GH8009	2	35	85	2975	0.41	3	0.293	94	90	2546.8	4.2	4.5	190.92	51.05	58.67	1.15	7.76
3	9	09FD0364	08GH7766	2	35	90	3150	0.39	3	0.2279	80	95	2078.2	4.4	4.9	185.34	47.77	60.81	1.27	5.87
3	9	09FD0365	08GH4265	2	40	90	3600	0.44	3	0.233	85	95	2472.3	4.3	4.3	186.01	49	58.44	1.19	8.03
3	9	09FD0369	08GH4877	2	35	100	3500	0.35	3	0.3218	80	87	1686.6	4.1	5	172.69	47.09	53.22	1.13	5.2
3	9	09FD0370	08GH4993	2	45	115	5175	0.39	4	0.2326	80	99	1928.1	4.2	4.7	167.6	44.94	50.19	1.12	4.7
3	9	09FD0371	08GH5186	2	50	105	5250	0.48	4	0.2608	94	95	1733	4.3	4.9	169.26	48.42	49.23	1.02	5.25
3	9	09FD0372	08GH4897	3	50	115	5750	0.43	3	0.2333	85	95	1370.2	4.3	6.5	166.53	43.86	52.07	1.19	7.83
3	9	09FD0376	08GH4305	2	35	110	3850	0.32	3	0.1927	80	95	1695.8	4.4	4.3	176.42	46.26	56.73	1.23	6.84
4	10	09FD0401	08GH3723	1	60	105	6300	0.57	3	0.3359	94	109	1765.8	4.2	4.4	172.31	50.87	47.52	0.93	7.55
4	10	09FD0402	08GH5162	1	45	110	4950	0.41	4	0.3178	85	99	1904.5	4.2	4.5	170.19	48.05	48.63	1.01	11.88
4	10	09FD0403	08GH3999	1	45	120	5400	0.38	3	0.2825	80	99	1651	4.3	4.8	185.42	44.57	59.35	1.33	10.84
4	10	09FD0404	08GH8032	1	60	120	7200	0.5	4	0.2809	94	109	1500.6	4.2	5.3	171.8	49.33	47.98	0.97	6.94
4	10	09FD0405	08GH4018	1	55	125	6875	0.44	4	0.2422	85	109	1316.5	4.2	4.6	165.59	46.13	48.96	1.06	9.71
4	10	09FD0409	08GH5385	2	40	110	4400	0.36	3	0.1839	80	95	1010.9	4.3	4.9	157.77	40.25	51.35	1.28	7.47
4	10	09FD0411	08GH4993	1	45	120	5400	0.38	4	0.2291	80	109	1758	4.2	5.3	174.99	47.77	51.5	1.08	9.7
4	10	09FD0413	08GH5010	1	50	105	5250	0.48	2	0.2076	73	94	2015	4.5	4.8	190.97	52.15	58.05	1.11	10.29
4	10	09FD0415	08GH3969	2	35	100	3500	0.35	3	0.2669	80	94	1892.5	4.4	4.8	186.74	44.74	61.87	1.38	9.2
4	10	09FD0416	08GH4897	2	60	145	8700	0.41	3	0.2628	88	109	1405.8	4.2	5.6	166.36	46.02	49.97	1.09	4.01
4	10	09FD0418	08GH3951	3	45	105	4725	0.43	3	0.292	85	95	1949.5	4.4	4.7	186.26	46.91	58.89	1.26	8.07
4	10	09FD0419	08GH4922	2	45	105	4725	0.43	3	0.2626	94	99	1523.2	4.3	5.1	172.6	47.91	51.4	1.07	7.99
4	10	09FD0421	08GH4969	2	35	100	3500	0.35	3	0.2724	80	95	1740.6	4.4	4.5	180.57	45.55	56.26	1.23	9.11
4	10	09FD0422	08GH4759	2	35	130	4550	0.27	3	0.2516	73	95	2080.6	4.5	5	177.8	46.49	54.87	1.18	10.93
4	10	09FD0427	08GH3765	1	50	145	7250	0.34	4	0.325	94	99	1753.2	4.2	5.8	173.1	46.15	54.06	1.17	7.99
4	10	09FD0429	08GH5285	1	60	110	6600	0.55	4	0.2895	80	99	1580.4	4.3	5.4	181.33	49.54	57.59	1.16	15.53
4	10	09FD0432	08GH3688	2	45	110	4950	0.41	3	0.299	80	94	2065.8	4.5	5	176.88	47.26	55.09	1.17	10
4	10	09FD0433	08GH4056	2	50	120	6000	0.42	4	0.3248	80	99	1714.4	4.3	5.1	173.91	48.13	52.6	1.09	9.65
4	10	09FD0434	Hyp45	2	45	105	4725	0.43	3	0.2776	80	95	2172.9	4.3	5.2	189.1	49.06	59.57	1.21	7.55
4	10	09FD0437	08GH5186	3	60	145	8700	0.41	3	0.3089	85	99	1644.1	4.4	5	171.26	47.54	50.21	1.06	11.17
4	10	09FD0443	08GH3740	3	55	90	4950	0.61	3	0.259	80	99	1726.3	4.3	4.1	177.18	50.92	48.26	0.95	5.24
4	10	09FD0446	08GH3845	2	45	95	4275	0.47	3	0.1737	80	99	2103.1	4.4	4.4	186.33	50.3	57.03	1.13	8.91
4	10	09FD0447	08GH3827	3	45	115	5175	0.39	3	0.2145	80	95	2079.8	4.5	4.7	195.33	47.76	64.96	1.36	13.19
4	10	09FD0448	08GH4718	2	40	120	4800	0.33	3	0.2364	80	95	2055.9	4.3	4.6	181.88	47.38	56.36	1.19	10.11
4	10	09FD0450	08GH4257	3	45	135	6075	0.33	2	0.2787	80	95	2587.9	4.4	4.5	179.23	49.26	52.38	1.06	12
4	10	09FD0453	08GH4290	1	45	130	5850	0.35	3	0.2558	80	95	1752.9	4.3	5	171.85	43	54.47	1.27	10.42
4	10	09FD0454	08GH4265	2	45	120	5400	0.38	3	0.2739	85	95	2697	4.4	4.6	184.66	47.9	58.73	1.23	13.13
4	10	09FD0455	08GH3814	1	45	120	5400	0.38	3	0.3212	80	99	1950.4	4.3	5.3	179.56	46.44	56.94	1.23	12.16
4	10	09FD0456	08GH4305	1	40	120	4800	0.33	3	0.1987	80	95	2032	4.3	4.7	179.28	46.83	56.45	1.21	11.44
4	10	09FD0459	08GH4498	1	65	85	5525	0.76	3	0.2722	85	99	1361	4.3	4.6	169.43	48.77	49.42	1.01	6.24
4	10	09FD0460	08GH4182	2	60	125	7500	0.48	4	0.2908	94	109	1980.5	4.4	5.4	181.64	52.38	52.52	1	10.37
4	10	09FD0462	08GH7731	2	40	95	3800	0.42	3	0.218	80	95	1473.6	4.3	5.8	170.76	43.35	55.5	1.28	4.54
4	10	09FD0463	08GH5339	1	40	110	4400	0.36	3	0.2229	80	94	2136.8	4.4	4.5	180.52	47.29	57.44	1.21	10.98
4	10	09FD0464	08GH5015	1	50	85	4250	0.59	4	0.2539	80	99	1892.1	4.4	4.5	172.4	46.48	52.88	1.14	10.51
4	10	09FD0465	E6203	2	55	125	6875	0.44	3	0.2415	80	99	1999.4	4.3	4.5	178.1	47.1	54.39	1.15	8.69
4	10	09FD0466	08GH4228	1	55	95	5225	0.58	3	0.2373	85	99	1599.9	4.2	4.7	177.77	44.49	55.44	1.25	8.06
4	10	09FD0467	08GH4940	2	30	90	2700	0.33	3	0.2193	80	92	1861.7	4.3	4.5	174.05	46.53	52.01	1.12	9.23
4	10	09FD0469	08GH5103	1	40	90	3600	0.44	3	0.2451	73	92	1946.3	4.4	4.7	175.83	46.42	53.42	1.15	6.37
4	10	09FD0478	08GH4925	1	55	140	7700	0.39	3	0.2986	80	99	1746.7	4.5	5.3	173.83	47.9	50.47	1.05	9
4	10	09FD0481	E6203	2	50	115	5750	0.43	3	0.3289	80	99	2176.8	4.3	4.6	179.71	49	53.82	1.1	11.36
4	10	09FD0483	08GH4861	1	55	140	7700	0.39	4	0.299	94	99	773.5	4.2	4.3	167.24	45	52.2	1.16	12.57
4	10	09FD0484	08GH4961	2	45	115	5175	0.39	3	0.2391	94	109	1864.9	4.5	3.9	178.87	45.46	55.33	1.22	8.56
4	10	09FD0487	08GH4442	2	50	130	6500	0.38	3	0.2742	88	109	2535.6	4.4	4.3	186.78	49.04	58.98	1.2	12.85
4	10	09FD0488	08GH4794	1	50	130	6500	0.38	3	0.2767	85	99	2231.6	4.4	4.3	187.04	54.69	54.06	0.99	9.83
4	10	09FD0489	08GH5055	1	55	110	6050	0.5	3	0.2285	80	99	1851.8	4.3	4.2	170.4	46.47	51.06	1.1	11.72
4	10	09FD0490	08GH4802	2	50	90	4500	0.56	3	0.2943	80	95	2158.9	4.4	4.6	178.11	51.24	50.24	0.98	7.49
4	10	09FD0491	08GH7868	1	40	85	3400	0.47	3	0.1799	80	99	1910.4	4.4	3.9	184.9	43.46	61.16	1.41	10.42
4	10	09FD0493	08GH5245	2	65	125	8125	0.52	4	0.3278	85	109	2079.5	4.5	4.9	176.87	46.67	54.3	1.16	11.38
4	10	09FD0494	08GH7766	1	40	115	4600	0.35	3	0.2269	73	92	2321	4.3	4.4	189.68	49.36	60.77	1.23	13.66
4	10	09FD0500	08GH8009	1	40	120	4800	0.33	3	0.3465	73	92	2418.1	4.4	4.9	188.47	51.75	56.61	1.09	12.4
4	10	09FD0501	08GH4945	3	35	120	4200	0.29	3	0.2457	80	95	2084.6	4.5	4.6	180.35	48.24	56.54	1.17	10.25
4	10	09FD0503	NIL11	2	65	115	7475	0.57	4	0.2727	94	109	1717.1	4.3	6.3	181.72	45.33	59.92	1.32	7.84
4	10	09FD0504	08GH4106	1	50	75	3750	0.67	5	0.2999	94	109	1475.8	4.2	5.3	171.43	48.06	48.19	1	5.67
4	10	09FD0505	08GH4877	3	40	130	5200	0.31	3	0.2703	73	95	2052	4.5	4.6	172.88	47.87	52.96	1.11	17.93
4	10	09FD0506	08GH7852	1	60	100	6000	0.6	3	0.2659	94	109	1659	4.2	5.2	184.12	49.28	53.1	1.08	8.35
4	10	09FD0507	08GH5224	2	35	95	3325	0.37	3	0.221	80	92	1800.7	4.4	4.8	182.71	44.73	59.34	1.33	11.78
4	10	09FD0509	08GH7717	2	35	85	2975	0.41	2	0.2616	80	92	2152.8	4.3	4.4	189.94	48.92	59.98	1.23	9.18
4	10	09FD0510	08GH7952	1	55	125	6875	0.44	4	0.2256	80	99	1732.6	4.3	4.4	167.92	45.48	48.58	1.07	11.03
4	10	09FD0512	08GH7743	1	35	125	4375	0.28	3	0.2163	80	99	2101	4.4	5.8	177.28	46.46	55.49	1.19	13.37
4	10	09FD0513	08GH3892	2	40	120	4800	0.33	3	0.2502	80	95	2271.4	4.5	4.3	193.37	49.48	59.8	1.21	13.04
4	10	09FD0514	08GH5422	1	50	100	5000	0.5	4	0.1394	80	109	2013.6	4.5	3.5	182.99	47.45	56.29	1.19	7.46
4	10	09FD0515	Hyp45	1	45	90	4050	0.5	3	0.2756	80	95	2437.3	4.4	4.9	185	47.23	58.47	1.24	10.03
4	10	09FD0516	08GH4558	1	55	90	4950	0.61	3	0.2523	80	99	1100.3	4.2	5.6	162.64	44.03	50.13	1.14	8.24
4	10	09FD0517	08GH7826	3	60	110	6600	0.55	3	0.285	94	109	1208.1	4.3	5	161.55	43.21	49.38	1.14	10.73
4	10	09FD0519	08GH4659	2	45	110	4950	0.41	3	0.2026	80	99	1678.4	4.3	4.7	177.35	46.59	53.46	1.15	5.58
4	10	09FD0524	08GH5362	1	55	110	6050	0.5	3	0.2742	85	109	1928.8	4.5	4.9	184.22	50.07	56.26	1.12	7.83
4	10	09FD0525	08GH7799	2	40	120	4800	0.33	3	0.2448	80	99	2218.1	4.4	4.6	188.02	50.74	57.15	1.13	6.87
4	11	09FD0527	08GH4228	2	50	105	5250	0.48	4	0.1884	88	109	1595	4.4	4.2	176.01	45.64	53.42	1.17	7.38
4	11	09FD0528	08GH4940	2	35	110	3850	0.32	3	0.1947	80	94	2320.3	4.5	4	187.72	52.93	53.95	1.02	7.2
4	11	09FD0531	08GH4305	3	35	125	4375	0.28	3	0.1694	80	99	2131.8	4.2	3.9	179.45	48.99	55.15	1.13	10.75
4	11	09FD0534	08GH3814	2	40	135	5400	0.3	3	0.2603	80	95	2116.7	4.4	4.8	185.98	49.03	57.87	1.18	17.09
4	11	09FD0535	08GH7731	2	40	110	4400	0.36	3	0.2358	80	94	2107.9	4.5	4.8	186.54	49.93	57.7	1.16	12.99
4	11	09FD0536	08GH3969	3	35	130	4550	0.27	3	0.2817	80	95	1763.4	4.4	5.3	181.41	45.23	58.12	1.29	11.79
4	11	09FD0537	08GH3845	2	40	130	5200	0.31	4	0.1812	80	99	2171.2	4.3	4.8	187.22	49.74	58.82	1.18	10.56
4	11	09FD0539	08GH4257	2	35	145	5075	0.24	3	0.2565	80	95	2478.3	4.4	4.5	191.28	52.74	57.38	1.09	13.7
4	11	09FD0540	08GH5015	1	45	125	5625	0.36	3	0.2716	80	99	1714	4.3	4.4	171.06	46.53	52.15	1.12	9.99
4	11	09FD0542	08GH3688	2	45	120	5400	0.38	3	0.235	80	95	1765	4.4	4.5	179.12	48.89	52.42	1.07	8.23
4	11	09FD0543	08GH5285	2	55	125	6875	0.44	4	0.2796	94	99	1869.8	4.5	5	176.7	49.53	53.28	1.08	5.5
4	11	09FD0546	08GH5339	3	50	135	6750	0.37	3	0.2512	80	99	2145.1	4.5	4.7	177.52	45.7	56.78	1.24	9.29
4	11	09FD0549	08GH7717	3	35	110	3850	0.32	3	0.2149	80	95	1879	4.5	5.2	184.2	48.74	54.67	1.12	11.29
4	11	09FD0551	08GH7799	3	45	135	6075	0.33	3	0.2411	80	99	2332.2	4.3	4.5	184.9	48.19	58.57	1.22	20.48
4	11	09FD0552	E6203	2	40	135	5400	0.3	3	0.2946	80	95	2119.3	4.4	4.5	182.54	49.22	55.38	1.13	12.1
4	11	09FD0557	08GH3723	1	65	110	7150	0.59	4	0.3266	94	109	1893.9	4.4	4.4	186.15	54.52	51.91	0.95	11.08
4	11	09FD0558	Hyp45	2	45	130	5850	0.35	3	0.3176	85	95	2613.8	4.4	5	189.18	48.94	59.68	1.22	12.18
4	11	09FD0561	08GH5103	2	35	100	3500	0.35	3	0.3051	73	92	2230	4.4	4.4	190.26	49.01	59.75	1.22	11.08
4	11	09FD0562	08GH4659	1	40	130	5200	0.31	3	0.2648	80	95	1624.1	4.4	4.8	175.27	46.9	52.42	1.12	11.49
4	11	09FD0563	08GH4106	1	55	110	6050	0.5	3	0.316	88	109	1942.4	4.4	4.5	175.95	48.55	52.67	1.08	11.58
4	11	09FD0565	08GH4056	2	60	120	7200	0.5	4	0.3156	99	109	2097	4.4	4.7	172.9	46.46	52.21	1.12	9.13
4	11	09FD0567	08GH7743	2	40	105	4200	0.38	3	0.1865	80	95	2500.7	4.3	4.4	193.45	52.15	60.3	1.16	6.17
4	11	09FD0568	08GH4897	1	55	140	7700	0.39	3	0.2406	80	95	1594.2	4.3	5.3	174.38	48.09	50.87	1.06	10.21
4	11	09FD0569	08GH4290	2	40	125	5000	0.32	3	0.2425	85	99	2177.3	4.3	4.2	201.53	50.24	63.98	1.27	13.18
4	11	09FD0570	08GH8009	1	45	100	4500	0.45	3	0.3543	80	99	2816	4.2	4	191.05	52.66	56.62	1.08	13.36
4	11	09FD0571	08GH4993	1	55	135	7425	0.41	4	0.2472	80	109	2191	4.5	3.9	179.12	48.61	51.55	1.06	10.58
4	11	09FD0572	08GH7766	2	35	115	4025	0.3	3	0.1765	80	99	2561.5	4.3	3.7	191.15	50.84	59.23	1.17	12.52
4	11	09FD0581	08GH4794	2	50	130	6500	0.38	3	0.2984	80	99	1516	4.4	4.6	184.2	52.53	49.44	0.94	9.91
4	11	09FD0583	08GH7852	1	45	105	4725	0.43	3	0.2266	88	109	1880.1	4.5	5	174.02	48.76	46.94	0.96	7.32
4	11	09FD0584	08GH4558	2	55	110	6050	0.5	3	0.2785	80	99	1479.4	4.3	4.7	166.39	48.09	48.08	1	6.24
4	11	09FD0585	NIL11	1	70	120	8400	0.58	4	0.1654	99	127	1367.7	4.5	4.6	164.18	46.4	47.86	1.03	11.8
4	11	09FD0588	E6203	2	40	125	5000	0.32	3	0.2433	80	95	2264.6	4.4	4.7	187.78	50.66	56.57	1.12	7.93
4	11	09FD0589	08GH5224	2	40	125	5000	0.32	2	0.1743	73	95	2138.3	4.5	4.2	188.18	47.79	59.41	1.24	8.83
4	11	09FD0590	08GH7826	3	60	110	6600	0.55	3	0.2862	88	109	1392.2	4.4	4.1	176.57	48.13	53.07	1.1	10.8
4	11	09FD0592	08GH5055	2	55	120	6600	0.46	4	0.231	88	99	1589.5	4.3	4.5	172.41	45.73	51.6	1.13	8.21
4	11	09FD0593	08GH4718	2	40	125	5000	0.32	3	0.2472	73	95	2093	4.4	4.6	180.66	47.67	56.07	1.18	12.75
4	11	09FD0594	08GH5385	2	50	135	6750	0.37	3	0.2208	80	99	1473.9	4.3	4.3	173.2	43.56	56.21	1.29	8.84
4	11	09FD0597	08GH4961	1	45	130	5850	0.35	3	0.2663	80	99	1958.4	4.3	4.2	176.26	46.49	53.73	1.16	8.88
4	11	09FD0599	08GH4945	2	40	120	4800	0.33	3	0.2608	80	99	2464.3	4.4	4.2	185.18	48.85	57.22	1.17	11.88
4	11	09FD0601	08GH4759	2	30	135	4050	0.22	3	0.2277	80	99	2367	4.3	4.5	186.02	51.39	55.99	1.09	10.65
4	11	09FD0606	08GH5362	2	45	125	5625	0.36	3	0.2494	80	99	2051.9	4.3	5.2	181.57	49.19	56.34	1.15	14.07
4	11	09FD0611	Hyp45	3	45	125	5625	0.36	3	0.3101	80	95	2715.1	4.5	4.5	203.06	50.9	66.43	1.31	14.17
4	11	09FD0612	08GH5422	1	50	105	5250	0.48	4	0.1814	99	116	2057.5	4.3	4.4	191.03	50.69	59.69	1.18	10.34
4	11	09FD0614	08GH4498	1	50	105	5250	0.48	3	0.2896	99	109	1487.3	4.5	4.1	171.3	48.56	50.96	1.05	5.46
4	11	09FD0616	08GH4877	3	45	110	4950	0.41	4	0.3217	85	99	1924.3	4.2	4	174.74	48.97	51.25	1.05	8.73
4	11	09FD0617	08GH3740	2	45	85	3825	0.53	3	0.245	80	92	2095.9	4.5	3.9	180.82	50.55	50.79	1	8.11
4	11	09FD0619	08GH3999	2	50	125	6250	0.4	3	0.2526	88	99	1611.6	4.4	4.5	178.99	43.53	56.79	1.3	9.14
4	11	09FD0621	08GH4442	2	50	130	6500	0.38	3	0.2697	80	99	2043.2	4.4	4.5	176.06	45.8	55.92	1.22	14.52
4	11	09FD0624	08GH7952	1	55	95	5225	0.58	4	0.2137	88	109	2433.1	4.4	4.3	187.36	49.84	55.2	1.11	9.69
4	11	09FD0627	08GH7868	3	40	80	3200	0.5	2	0.1737	80	95	1540	4.4	3.8	177.64	43.8	57.05	1.3	9.48
4	11	09FD0629	08GH3827	3	45	125	5625	0.36	3	0.2209	80	99	1733	4.4	4.8	178.3	45.02	58.3	1.29	9.56
4	11	09FD0630	08GH5245	3	55	130	7150	0.42	3	0.325	99	109	1845.8	4.5	4.7	181.25	47.94	55.17	1.15	20.44
4	11	09FD0634	08GH5162	2	65	150	9750	0.43	4	0.2841	99	116	1969.1	4.5	4.3	174.97	48.49	50.76	1.05	10.13
4	11	09FD0637	08GH3765	1	60	135	8100	0.44	4	0.3144	99	109	2079.9	4.4	5.4	180.44	48.03	57.42	1.2	12.4
4	11	09FD0638	08GH4922	1	45	115	5175	0.39	3	0.2651	80	99	2000.9	4.3	4.6	178.92	50.11	50.82	1.01	8.69
4	11	09FD0639	08GH4802	1	60	110	6600	0.55	3	0.3256	80	109	2105	4.5	4.4	184.52	52.31	52.36	1	4.94
4	11	09FD0641	08GH4265	2	45	110	4950	0.41	3	0.2554	80	99	1605.4	4.4	3.9	188.09	49.19	58.74	1.19	9.54
4	11	09FD0642	08GH4925	2	45	120	5400	0.38	3	0.2618	80	99	2131.9	4.3	4.5	179.12	47.88	52.56	1.1	9.05
4	11	09FD0643	08GH3951	2	45	120	5400	0.38	3	0.3456	80	95	1963.4	4.5	4.7	187.21	46.77	60.46	1.29	13.42
4	11	09FD0644	08GH8032	3	70	130	9100	0.54	4	0.2789	99	116	1807.5	4.6	5.2	167.83	47.16	47.99	1.02	9.18
4	11	09FD0645	08GH4861	2	65	130	8450	0.5	4	0.3186	88	109	1830	4.5	4.4	183.49	50.72	55.03	1.09	11.92
4	11	09FD0647	08GH4182	2	50	95	4750	0.53	3	0.2907	85	116	2094.5	4.6	4.8	174.98	49.77	50.61	1.02	5.61
4	11	09FD0648	08GH4018	2	65	140	9100	0.46	4	0.2132	99	109	2045.6	4.6	4.1	179.18	49.73	51.86	1.04	7.94
4	11	09FD0649	08GH5010	2	45	120	5400	0.38	3	0.1986	80	99	2171.5	4.3	4	180.77	49.72	53.44	1.07	7.16
4	11	09FD0650	08GH3892	2	35	110	3850	0.32	2	0.2054	80	99	2091.7	4.3	4	196.39	49.11	60.7	1.24	6.4
4	11	09FD0651	08GH5186	2	65	115	7475	0.57	5	0.3001	113	127	2287.8	4.5	4.4	176.92	52.1	48.25	0.93	8.64
4	11	09FD0652	08GH4969	2	35	100	3500	0.35	2	0.1722	80	95	1529.6	4.5	4.2	173.4	43.67	55.4	1.27	7.02
4	12	09FD0656	08GH5224	1	45	115	5175	0.39	2	0.2181	80	99	1900.2	4.3	3.3	185.94	45.75	60.08	1.31	4.05
4	12	09FD0657	08GH4257	2	35	100	3500	0.35	3	0.2	80	95	2473.4	4.5	3.8	188.12	51.07	55.4	1.08	9.05
4	12	09FD0659	08GH5186	3	65	155	10075	0.42	4	0.2748	99	116	2102.2	4.6	4.7	176.44	51.78	49.13	0.95	13.56
4	12	09FD0661	08GH5422	2	45	120	5400	0.38	3	0.1793	80	99	1696	4.3	4.5	167.18	44.08	52.87	1.2	9.86
4	12	09FD0663	08GH3740	2	45	110	4950	0.41	3	0.2366	80	95	1710.5	4.4	4.2	176.99	50.58	49.6	0.98	10.44
4	12	09FD0664	08GH5385	2	55	110	6050	0.5	4	0.2036	85	109	1637.1	4.3	4.6	175.65	45.92	53.57	1.17	10.03
4	12	09FD0669	08GH4228	1	55	100	5500	0.55	3	0.1775	80	109	1479	4.3	4.2	179.75	45.23	54.55	1.21	12.14
4	12	09FD0670	08GH4056	3	70	120	8400	0.58	4	0.2837	85	109	1835.8	4.5	4.4	184.79	50.45	55.96	1.11	7.05
4	12	09FD0672	08GH4290	2	35	120	4200	0.29	2	0.2088	80	95	1711.9	4.5	4.8	183.32	43.3	58.93	1.36	7.72
4	12	09FD0675	08GH7868	2	35	105	3675	0.33	3	0.1801	85	99	1463.1	4.3	4.7	180.48	42.34	58.16	1.37	9.51
4	12	09FD0677	08GH4106	2	55	110	6050	0.5	4	0.3028	99	134	1839.4	4.4	5.1	170.1	47.83	49.19	1.03	8.19
4	12	09FD0679	08GH4897	1	50	125	6250	0.4	3	0.2955	85	99	1457.5	4.4	5.4	175.39	48.36	52.41	1.08	9.74
4	12	09FD0681	08GH7743	1	40	100	4000	0.4	3	0.194	85	99	1967.4	4.2	4.5	190.83	46.93	62.47	1.33	11.83
4	12	09FD0682	E6203	2	40	100	4000	0.4	3	0.2655	80	99	2067.2	4.3	4.5	187.4	49.34	57.28	1.16	9.44
4	12	09FD0683	08GH7766	2	40	125	5000	0.32	3	0.1978	80	95	2606.2	4.4	4.1	188.68	50.13	59.52	1.19	11.68
4	12	09FD0684	08GH7799	2	40	120	4800	0.33	3	0.2608	80	99	2544.4	4.2	4.2	192.27	50.26	59.97	1.19	14.68
4	12	09FD0687	Hyp45	1	45	115	5175	0.39	3	0.305	80	99	2562.2	4.3	4.9	199.19	49.51	64.24	1.3	8.12
4	12	09FD0689	08GH5015	1	50	120	6000	0.42	3	0.2464	80	99	1802.2	4.4	4.4	175.42	46.88	54.68	1.17	9.17
4	12	09FD0690	08GH3765	2	60	145	8700	0.41	4	0.3138	99	127	1975	4.5	5.1	181.03	48.24	56.08	1.16	12.07
4	12	09FD0692	08GH3892	2	40	120	4800	0.33	2	0.2301	80	95	2389	4.5	4.3	191.47	46.34	60.37	1.3	9.42
4	12	09FD0694	E6203	2	45	105	4725	0.43	3	0.2697	80	95	2499.3	4.4	4.2	196.57	52.52	57.77	1.1	7.49
4	12	09FD0697	08GH3688	1	45	80	3600	0.56	3	0.2726	80	99	1992	4.4	3.8	181.03	47.71	54.47	1.14	6.35
4	12	09FD0700	08GH4794	2	45	115	5175	0.39	4	0.2734	85	109	2047.2	4.4	4.6	169.73	51.02	47.32	0.93	8.85
4	12	09FD0701	08GH5362	2	40	130	5200	0.31	3	0.263	80	99	1951.3	4.3	4.6	175.03	47.45	53.87	1.14	13.4
4	12	09FD0703	08GH4877	3	50	110	5500	0.45	3	0.3252	80	99	1881.5	4.3	4.4	178.06	46.95	54.98	1.17	7.89
4	12	09FD0704	08GH4802	3	50	90	4500	0.56	3	0.3222	80	99	1852.3	4.4	4.3	172.8	49.1	48.78	0.99	8.43
4	12	09FD0705	08GH7826	2	65	100	6500	0.65	3	0.2742	88	109	1190.9	4.5	4.5	180.27	49.54	52.75	1.06	4.59
4	12	09FD0708	08GH4659	1	45	100	4500	0.45	2	0.2565	80	95	1725.7	4.4	4.6	179.98	47.6	55.86	1.17	6.83
4	12	09FD0709	08GH4718	1	40	130	5200	0.31	3	0.2151	80	95	2018.8	4.4	4.3	184.32	47.65	59.04	1.24	8.87
4	12	09FD0710	08GH7717	1	35	115	4025	0.3	3	0.2111	73	92	2317.8	4.4	4.7	189.61	46.73	61.08	1.31	8.78
4	12	09FD0713	08GH5245	3	70	130	9100	0.54	4	0.2847	99	109	2008.4	4.5	5.5	187.52	48.05	56.36	1.17	14.26
4	12	09FD0714	08GH4922	2	45	130	5850	0.35	3	0.2704	80	99	1793.9	4.5	4.4	173.54	46.24	51.98	1.12	9.85
4	12	09FD0718	08GH3814	1	50	140	7000	0.36	3	0.2887	85	109	1880.6	4.4	5.7	185.58	48.12	57.4	1.19	12.65
4	12	09FD0720	08GH5103	3	40	70	2800	0.57	3	0.207	80	95	2003	4.4	4.7	185.44	46.81	58.75	1.26	4.84
4	12	09FD0721	08GH3827	1	50	135	6750	0.37	3	0.2492	88	109	1825.1	4.4	5.4	174.55	44.6	56.88	1.28	9.65
4	12	09FD0723	08GH3999	2	45	110	4950	0.41	3	0.249	80	99	1710.6	4.5	5	178.1	42.95	58.21	1.36	8.79
4	12	09FD0724	08GH7952	1	60	120	7200	0.5	3	0.2477	99	109	2252.4	4.6	4.5	189.88	49.77	57.24	1.15	8.26
4	12	09FD0727	08GH3845	2	45	110	4950	0.41	3	0.1476	85	99	2055.1	4.4	4.1	188.6	49.36	60.02	1.22	11.81
4	12	09FD0728	08GH4265	2	40	120	4800	0.33	3	0.2043	80	99	2381.7	4.4	4.2	176.28	46.93	55.25	1.18	10.09
4	12	09FD0731	08GH5339	2	40	100	4000	0.4	3	0.2387	80	99	2136.9	4.3	4.4	182.39	46.45	58.48	1.26	7.92
4	12	09FD0732	08GH5285	2	60	120	7200	0.5	4	0.2939	88	127	2489.9	4.7	4.4	187.69	53.62	54.02	1.01	8.84
4	12	09FD0734	08GH4759	2	40	100	4000	0.4	3	0.2402	80	95	2347.7	4.4	3.9	186	50.2	57.82	1.15	5.98
4	12	09FD0737	Hyp45	2	45	135	6075	0.33	3	0.2887	80	95	2852	4.3	4.6	199.68	49.21	60.97	1.24	7.95
4	12	09FD0738	08GH4961	1	50	110	5500	0.45	3	0.2943	99	116	2290.1	4.5	4	196.24	50.25	60.31	1.2	5.69
4	12	09FD0741	NIL11	1	60	110	6600	0.55	3	0.2139	85	109	2115.2	4.4	4.4	183.05	47.05	57.54	1.22	9.26
4	12	09FD0742	08GH4925	2	50	130	6500	0.38	3	0.3044	80	99	1805.3	4.3	4.8	180.48	50.64	52.24	1.03	3.17
4	12	09FD0743	08GH8032	1	60	125	7500	0.48	4	0.2343	99	127	1729.1	4.5	4.7	176.05	48.49	51.33	1.06	8.31
4	12	09FD0744	08GH7852	2	45	100	4500	0.45	3	0.236	99	109	1704.3	4.3	4.7	171.58	46.89	50.27	1.07	6.13
4	12	09FD0745	08GH4861	2	60	120	7200	0.5	4	0.311	113	127	2031.6	4.6	4.3	185.35	49.55	56.71	1.14	6.23
4	12	09FD0748	08GH4305	2	35	115	4025	0.3	3	0.2029	85	99	1910.3	4.4	4	185.69	47.35	60.1	1.27	10.64
4	12	09FD0750	08GH5055	1	60	105	6300	0.57	4	0.2349	80	109	2057.9	4.5	4.4	185.34	48.93	55.27	1.13	8.63
4	12	09FD0751	08GH4993	1	55	105	5775	0.52	4	0.2176	85	109	2283.1	4.4	4.2	186.69	50.73	54.52	1.07	7.95
4	12	09FD0753	08GH3951	3	45	135	6075	0.33	3	0.2385	80	99	1845.4	4.3	5.1	193.56	50.27	59.56	1.18	21.01
4	12	09FD0754	08GH4945	2	40	110	4400	0.36	3	0.2347	80	95	2451.6	4.5	4.1	185.01	48.41	59.67	1.23	7.94
4	12	09FD0759	08GH3969	2	40	105	4200	0.38	3	0.2696	80	95	2060.6	4.5	4.8	189.7	46.73	60.97	1.3	14.99
4	12	09FD0760	08GH3723	1	60	120	7200	0.5	4	0.3199	99	109	1687.5	4.5	4.9	173.78	52.36	46.39	0.89	5.43
4	12	09FD0761	08GH5010	3	50	110	5500	0.45	3	0.1813	80	99	2016.2	4.5	3.8	185.95	49.35	56.73	1.15	7.91
4	12	09FD0763	08GH7731	1	40	90	3600	0.44	3	0.2271	80	95	2102.5	4.4	4.4	185.03	47.99	59.04	1.23	7.77
4	12	09FD0764	08GH4969	1	35	95	3325	0.37	3	0.1671	80	95	1817.7	4.3	4.6	172.94	43.54	55.87	1.28	6.92
4	12	09FD0766	08GH4442	2	55	110	6050	0.5	4	0.2835	80	109	2705.4	4.5	4.8	196.73	50.96	61.52	1.21	16.65
4	12	09FD0767	08GH4558	2	55	110	6050	0.5	3	0.2344	85	109	1268	4.4	5.2	175.52	48.18	52.77	1.1	8.3
4	12	09FD0768	08GH4018	1	60	150	9000	0.4	4	0.2002	85	109	1913.8	4.5	4.3	183.97	48.4	55.41	1.14	12.46
4	12	09FD0769	08GH5162	2	60	120	7200	0.5	4	0.3199	85	109	1863.5	4.5	4.4	177.03	49.09	51.27	1.04	11.16
4	12	09FD0771	08GH8009	3	40	100	4000	0.4	3	0.3373	85	99	2828.1	4.1	4	197.97	53.1	59.88	1.13	8.38
4	12	09FD0772	08GH4498	1	55	70	3850	0.79	3	0.2605	99	109	768.9	4.3	5.2	171.97	51.14	47.45	0.93	5.65
4	12	09FD0776	08GH4940	1	35	75	2625	0.47	3	0.1837	80	92	2340.5	4.4	4.3	192.81	50.77	59.46	1.17	6.92
4	12	09FD0777	08GH4182	2	55	120	6600	0.46	4	0.2562	99	127	2298.7	4.7	4.6	182.5	52.13	53.9	1.03	6.95

## Sheet: 2010
Loc	Block	Entry	Genotype	H	W	SZ	SH	HAB	CD	FH	FW	FP	FS	DAP1st	DAP50	30Wt	pH	Brix	YLD
1	1	10FD0802	08GH4802	45	60	2700	0.75
1	1	10FD0804	08GH5055	45	60	2700	0.75
1	1	10FD0805	08GH4228	40	70	2800	0.57
1	1	10FD0806	08GH3969	45	75	3375	0.6
1	1	10FD0807	08GH4018	50	60	3000	0.83
1	1	10FD0808	08GH3892	40	80	3200	0.5
1	1	10FD0809	08GH4442	40	65	2600	0.62
1	1	10FD0810	08GH5010	45	70	3150	0.64
1	1	10FD0811	08GH5339	50	85	4250	0.59
1	1	10FD0812	NIL11	55	55	3025	1
1	1	10FD0813	08GH7852	45	65	2925	0.69
1	1	10FD0814	08GH4106	40	60	2400	0.67
1	1	10FD0815	08GH3999	40	70	2800	0.57
1	1	10FD0816	E6203	45	75	3375	0.6
1	1	10FD0819	08GH4759	45	80	3600	0.56
1	1	10FD0820	08GH4877	45	80	3600	0.56
1	1	10FD0821	08GH3845	30	75	2250	0.4
1	1	10FD0824	08GH4897	45	70	3150	0.64
1	1	10FD0825	08GH4182	45	65	2925	0.69
1	1	10FD0826	08GH3740	40	80	3200	0.5
1	1	10FD0827	08GH5245	50	65	3250	0.77
1	1	10FD0830	08GH4056	55	75	4125	0.73
1	1	10FD0835	08GH4794	45	75	3375	0.6
1	1	10FD0839	08GH3723	40	55	2200	0.73
1	1	10FD0840	08GH4925	55	80	4400	0.69
1	1	10FD0842	08GH5162	50	75	3750	0.67
1	1	10FD0843	E6203	55	90	4950	0.61
1	1	10FD0844	08GH4498	45	65	2925	0.69
1	1	10FD0847	08GH7717	50	75	3750	0.67
1	1	10FD0848	08GH4993	55	70	3850	0.79
1	1	10FD0849	08GH3951	35	75	2625	0.47
1	1	10FD0851	08GH5285	50	70	3500	0.71
1	1	10FD0852	08GH4718	55	75	4125	0.73
1	1	10FD0853	08GH8032	50	70	3500	0.71
1	1	10FD0856	08GH4305	45	75	3375	0.6
1	1	10FD0858	08GH7766	55	85	4675	0.65
1	1	10FD0860	08GH3765	45	70	3150	0.64
1	1	10FD0861	08GH3688	40	85	3400	0.47
1	1	10FD0865	E6203	50	70	3500	0.71
1	1	10FD0867	08GH3827	45	70	3150	0.64
1	1	10FD0869	E6203	45	80	3600	0.56
1	1	10FD0871	08GH8009	50	65	3250	0.77
1	1	10FD0872	08GH4969	40	80	3200	0.5
1	1	10FD0878	NIL11	50	70	3500	0.71
1	1	10FD0883	08GH7868	40	75	3000	0.53
1	1	10FD0884	08GH5385	50	85	4250	0.59
1	1	10FD0888	Hyp45	50	75	3750	0.67
1	1	10FD0889	08GH4265	55	75	4125	0.73
1	1	10FD0891	08GH5362	50	75	3750	0.67
1	2	10FD0895	08GH4265	55	70	3850	0.79
1	2	10FD0897	08GH4794	45	80	3600	0.56
1	2	10FD0898	08GH5285	45	70	3150	0.64
1	2	10FD0901	08GH7868	50	80	4000	0.63
1	2	10FD0903	E6203	50	85	4250	0.59
1	2	10FD0904	08GH4802	55	80	4400	0.69
1	2	10FD0905	08GH4228	45	80	3600	0.56
1	2	10FD0906	08GH4897	50	75	3750	0.67
1	2	10FD0907	08GH5010	45	70	3150	0.64
1	2	10FD0909	08GH8032	45	75	3375	0.6
1	2	10FD0911	08GH3765	45	75	3375	0.6
1	2	10FD0912	08GH7717	40	75	3000	0.53
1	2	10FD0913	08GH3845	45	75	3375	0.6
1	2	10FD0914	08GH4442	40	60	2400	0.67
1	2	10FD0915	Hyp45	45	80	3600	0.56
1	2	10FD0916	08GH3999	35	75	2625	0.47
1	2	10FD0919	08GH3688	45	85	3825	0.53
1	2	10FD0921	08GH3723	40	60	2400	0.67
1	2	10FD0924	08GH3740	45	75	3375	0.6
1	2	10FD0926	E6203	55	85	4675	0.65
1	2	10FD0927	08GH4182	55	75	4125	0.73
1	2	10FD0928	NIL11	50	65	3250	0.77
1	2	10FD0930	08GH5162	60	85	5100	0.71
1	2	10FD0934	08GH5362	45	70	3150	0.64
1	2	10FD0936	08GH4498	45	55	2475	0.82
1	2	10FD0940	08GH3892	50	80	4000	0.63
1	2	10FD0942	08GH3827	55	80	4400	0.69
1	2	10FD0943	08GH4018	45	70	3150	0.64
1	2	10FD0945	E6203	50	80	4000	0.63
1	2	10FD0946	08GH4718	50	70	3500	0.71
1	2	10FD0950	08GH7766	50	80	4000	0.63
1	2	10FD0952	08GH5385	50	75	3750	0.67
1	2	10FD0953	08GH4759	45	80	3600	0.56
1	2	10FD0954	08GH4056	60	80	4800	0.75
1	2	10FD0956	E6203	50	75	3750	0.67
1	2	10FD0957	08GH5339	40	85	3400	0.47
1	2	10FD0958	08GH4925	50	75	3750	0.67
1	2	10FD0960	08GH5245	45	75	3375	0.6
1	2	10FD0961	08GH4106	40	70	2800	0.57
1	2	10FD0962	08GH4877	45	80	3600	0.56
1	2	10FD0963	08GH4969	40	70	2800	0.57
1	2	10FD0965	08GH3969	45	75	3375	0.6
1	2	10FD0969	08GH8009	45	75	3375	0.6
1	2	10FD0971	08GH4305	50	75	3750	0.67
1	2	10FD0973	NIL11	55	50	2750	1.1
1	2	10FD0977	08GH7852	45	80	3600	0.56
1	2	10FD0978	08GH3951	50	80	4000	0.63
1	2	10FD0979	08GH5055	55	75	4125	0.73
1	2	10FD0982	08GH4993	55	80	4400	0.69
1	3	10FD0986	08GH5339	55	95	5225	0.58
1	3	10FD0988	Hyp45	50	75	3750	0.67
1	3	10FD0990	08GH5055	50	70	3500	0.71
1	3	10FD0991	08GH3688	50	80	4000	0.63
1	3	10FD0992	08GH4228	40	70	2800	0.57
1	3	10FD0994	08GH4759	45	75	3375	0.6
1	3	10FD0995	08GH8032	40	50	2000	0.8
1	3	10FD0996	E6203	55	75	4125	0.73
1	3	10FD0999	08GH4897	45	75	3375	0.6
1	3	10FD1004	08GH7852	50	75	3750	0.67
1	3	10FD1005	08GH4794	45	70	3150	0.64
1	3	10FD1006	08GH7868	40	75	3000	0.53
1	3	10FD1009	08GH3723	45	70	3150	0.64
1	3	10FD1015	08GH3951	40	75	3000	0.53
1	3	10FD1016	08GH4498	45	45	2025	1
1	3	10FD1018	08GH4018	50	80	4000	0.63
1	3	10FD1019	08GH4182	55	75	4125	0.73
1	3	10FD1020	08GH5010	45	75	3375	0.6
1	3	10FD1024	08GH4265	55	65	3575	0.85
1	3	10FD1026	E6203	55	80	4400	0.69
1	3	10FD1027	08GH8009	50	70	3500	0.71
1	3	10FD1028	08GH4056	60	65	3900	0.92
1	3	10FD1029	NIL11	60	55	3300	1.09
1	3	10FD1031	E6203	50	80	4000	0.63
1	3	10FD1035	08GH3999	40	70	2800	0.57
1	3	10FD1038	08GH4802	45	80	3600	0.56
1	3	10FD1039	08GH5285	50	70	3500	0.71
1	3	10FD1043	08GH3892	40	70	2800	0.57
1	3	10FD1044	08GH4305	55	70	3850	0.79
1	3	10FD1045	08GH3765	40	70	2800	0.57
1	3	10FD1046	08GH7717	50	85	4250	0.59
1	3	10FD1048	08GH3969	40	70	2800	0.57
1	3	10FD1049	08GH3845	45	75	3375	0.6
1	3	10FD1050	08GH3740	45	80	3600	0.56
1	3	10FD1052	08GH3827	45	80	3600	0.56
1	3	10FD1054	08GH5362	45	70	3150	0.64
1	3	10FD1055	E6203	50	85	4250	0.59
1	3	10FD1056	08GH5385	40	70	2800	0.57
1	3	10FD1057	08GH5162	45	90	4050	0.5
1	3	10FD1058	08GH4106	40	75	3000	0.53
1	3	10FD1063	08GH4969	45	80	3600	0.56
1	3	10FD1066	08GH4993	50	80	4000	0.63
1	3	10FD1067	08GH4442	40	70	2800	0.57
1	3	10FD1068	08GH5245	55	80	4400	0.69
1	3	10FD1069	08GH4925	50	75	3750	0.67
1	3	10FD1071	NIL11	60	60	3600	1
1	3	10FD1072	08GH4877	45	75	3375	0.6
1	3	10FD1073	08GH4718	50	80	4000	0.63
1	3	10FD1076	08GH7766	55	90	4950	0.61
1	4	10FD1077	08GH4305	50	70	3500	0.71
1	4	10FD1080	E6203	45	70	3150	0.64
1	4	10FD1084	08GH4969	45	80	3600	0.56
1	4	10FD1085	08GH5362	55	85	4675	0.65
1	4	10FD1086	08GH8009	40	65	2600	0.62
1	4	10FD1088	08GH3765	50	80	4000	0.63
1	4	10FD1089	08GH4802	50	75	3750	0.67
1	4	10FD1092	E6203	50	80	4000	0.63
1	4	10FD1093	08GH4877	45	75	3375	0.6
1	4	10FD1094	08GH3951	45	70	3150	0.64
1	4	10FD1100	E6203	45	75	3375	0.6
1	4	10FD1102	08GH4897	50	70	3500	0.71
1	4	10FD1108	08GH3969	45	70	3150	0.64
1	4	10FD1110	08GH5162	45	70	3150	0.64
1	4	10FD1111	08GH5385	45	80	3600	0.56
1	4	10FD1112	08GH5285	45	75	3375	0.6
1	4	10FD1115	08GH4925	45	75	3375	0.6
1	4	10FD1116	08GH5010	55	75	4125	0.73
1	4	10FD1117	08GH7717	50	65	3250	0.77
1	4	10FD1119	08GH8032	50	75	3750	0.67
1	4	10FD1120	08GH4228	45	60	2700	0.75
1	4	10FD1121	08GH4182	55	75	4125	0.73
1	4	10FD1122	08GH7868	45	65	2925	0.69
1	4	10FD1123	NIL11	50	60	3000	0.83
1	4	10FD1129	08GH4498	40	50	2000	0.8
1	4	10FD1130	08GH5245	45	85	3825	0.53
1	4	10FD1133	08GH4442	40	70	2800	0.57
1	4	10FD1135	E6203	50	80	4000	0.63
1	4	10FD1137	08GH3723	45	70	3150	0.64
1	4	10FD1138	08GH7852	40	75	3000	0.53
1	4	10FD1139	08GH3999	50	70	3500	0.71
1	4	10FD1140	08GH4018	45	70	3150	0.64
1	4	10FD1141	08GH4106	40	55	2200	0.73
1	4	10FD1142	08GH5339	45	80	3600	0.56
1	4	10FD1143	08GH3740	45	70	3150	0.64
1	4	10FD1145	NIL11	50	65	3250	0.77
1	4	10FD1146	08GH3892	40	80	3200	0.5
1	4	10FD1150	08GH7766	45	80	3600	0.56
1	4	10FD1153	08GH3827	50	85	4250	0.59
1	4	10FD1154	08GH4718	55	80	4400	0.69
1	4	10FD1155	08GH5055	55	70	3850	0.79
1	4	10FD1156	08GH4794	45	65	2925	0.69
1	4	10FD1157	08GH4759	50	65	3250	0.77
1	4	10FD1160	08GH4056	55	80	4400	0.69
1	4	10FD1161	08GH3845	55	80	4400	0.69
1	4	10FD1162	Hyp45	50	75	3750	0.67
1	4	10FD1165	08GH4265	45	70	3150	0.64
1	4	10FD1166	08GH3688	45	70	3150	0.64
1	4	10FD1167	08GH4993	60	85	5100	0.71
1	5	10FD1169	E6203	45	75	3375	0.6
1	5	10FD1170	08GH7868	45	75	3375	0.6
1	5	10FD1171	08GH3951	45	80	3600	0.56
1	5	10FD1174	08GH4925	55	75	4125	0.73
1	5	10FD1177	08GH5339	50	75	3750	0.67
1	5	10FD1179	08GH3999	45	65	2925	0.69
1	5	10FD1181	08GH7852	45	70	3150	0.64
1	5	10FD1183	08GH4442	50	70	3500	0.71
1	5	10FD1184	08GH4993	60	85	5100	0.71
1	5	10FD1185	08GH5285	60	75	4500	0.8
1	5	10FD1186	08GH4794	40	75	3000	0.53
1	5	10FD1188	08GH8009	50	75	3750	0.67
1	5	10FD1189	08GH4228	40	75	3000	0.53
1	5	10FD1190	08GH5010	50	75	3750	0.67
1	5	10FD1191	08GH7766	55	80	4400	0.69
1	5	10FD1194	08GH4056	55	80	4400	0.69
1	5	10FD1198	08GH3688	45	55	2475	0.82
1	5	10FD1199	08GH3765	50	65	3250	0.77
1	5	10FD1203	Hyp45	50	75	3750	0.67
1	5	10FD1205	08GH4265	55	70	3850	0.79
1	5	10FD1206	E6203	55	85	4675	0.65
1	5	10FD1208	08GH3969	40	60	2400	0.67
1	5	10FD1210	08GH3723	45	70	3150	0.64
1	5	10FD1212	08GH5055	55	75	4125	0.73
1	5	10FD1213	08GH4498	45	50	2250	0.9
1	5	10FD1218	08GH3845	45	85	3825	0.53
1	5	10FD1220	08GH4182	55	75	4125	0.73
1	5	10FD1221	E6203	45	75	3375	0.6
1	5	10FD1223	08GH5245	45	65	2925	0.69
1	5	10FD1225	08GH3740	40	80	3200	0.5
1	5	10FD1227	NIL11	55	60	3300	0.92
1	5	10FD1228	08GH4018	50	80	4000	0.63
1	5	10FD1229	08GH5385	50	95	4750	0.53
1	5	10FD1230	08GH7717	45	75	3375	0.6
1	5	10FD1233	08GH4106	40	60	2400	0.67
1	5	10FD1234	08GH5362	45	95	4275	0.47
1	5	10FD1240	08GH4969	40	80	3200	0.5
1	5	10FD1241	08GH4802	50	70	3500	0.71
1	5	10FD1242	08GH5162	55	85	4675	0.65
1	5	10FD1244	08GH4877	45	80	3600	0.56
1	5	10FD1245	08GH3892	45	80	3600	0.56
1	5	10FD1246	08GH8032	40	80	3200	0.5
1	5	10FD1247	08GH4759	55	85	4675	0.65
1	5	10FD1248	08GH3827	40	90	3600	0.44
1	5	10FD1251	08GH4718	45	80	3600	0.56
1	5	10FD1255	NIL11	60	70	4200	0.86
1	5	10FD1257	08GH4897	55	90	4950	0.61
1	5	10FD1258	E6203	60	80	4800	0.75
1	5	10FD1260	08GH4305	45	90	4050	0.5
2	6	10FD1303	NIL11	45	55	2475	0.82	2	4
2	6	10FD1304	08GH4897	35	60	2100	0.58	2	3
2	6	10FD1308	08GH4969	35	75	2625	0.47	2	3
2	6	10FD1309	08GH4877	40	70	2800	0.57	1	4
2	6	10FD1311	08GH4759	40	70	2800	0.57	2	3
2	6	10FD1314	08GH3827	45	65	2925	0.69	2	4
2	6	10FD1315	08GH4718	40	65	2600	0.62	2	3
2	6	10FD1316	E6203	35	65	2275	0.54	2	3
2	6	10FD1317	08GH7868	30	55	1650	0.55	2	4
2	6	10FD1318	08GH5339	40	65	2600	0.62	3	3
2	6	10FD1320	08GH3969	35	65	2275	0.54	3	4
2	6	10FD1322	08GH7766	45	75	3375	0.6	3	3
2	6	10FD1323	08GH4228	45	60	2700	0.75	2	3
2	6	10FD1324	08GH3688	50	80	4000	0.63	3	2
2	6	10FD1326	08GH4265	45	70	3150	0.64	3	3
2	6	10FD1328	08GH4442	40	75	3000	0.53	3	2
2	6	10FD1330	08GH5055	40	55	2200	0.73	2	3
2	6	10FD1335	NIL11	50	55	2750	0.91	1	3
2	6	10FD1336	08GH4802	45	85	3825	0.53	2	3
2	6	10FD1337	08GH5362	45	65	2925	0.69	2	3
2	6	10FD1338	08GH5162	40	70	2800	0.57	3	3
2	6	10FD1339	08GH5010	40	60	2400	0.67	2	3
2	6	10FD1340	E6203	35	65	2275	0.54	3	4
2	6	10FD1343	08GH7717	40	70	2800	0.57	2	4
2	6	10FD1345	E6203	50	80	4000	0.63	3	2
2	6	10FD1346	Hyp45	45	80	3600	0.56	2	2
2	6	10FD1348	08GH4018	45	75	3375	0.6	2	2
2	6	10FD1349	08GH4182	40	65	2600	0.62	1	4
2	6	10FD1356	08GH4498	40	50	2000	0.8	1	2
2	6	10FD1358	08GH5385	40	70	2800	0.57	3	3
2	6	10FD1359	08GH3951	40	70	2800	0.57	2	3
2	6	10FD1360	08GH8009	45	65	2925	0.69	1	4
2	6	10FD1362	08GH4993	45	75	3375	0.6	3	2
2	6	10FD1363	08GH3740	45	65	2925	0.69	2	3
2	6	10FD1364	08GH4305	35	65	2275	0.54	2	3
2	6	10FD1365	08GH3845	40	65	2600	0.62	2	4
2	6	10FD1367	08GH4106	40	70	2800	0.57	2	3
2	6	10FD1368	08GH5245	40	75	3000	0.53	1	4
2	6	10FD1369	08GH7852	40	75	3000	0.53	3	3
2	6	10FD1377	E6203	40	65	2600	0.62	2	3
2	6	10FD1378	08GH3892	35	75	2625	0.47	2	3
2	6	10FD1380	08GH4925	35	75	2625	0.47	3	2
2	6	10FD1381	08GH4056	45	65	2925	0.69	3	3
2	6	10FD1384	08GH3765	35	60	2100	0.58	1	2
2	6	10FD1385	08GH3723	35	55	1925	0.64	2	2
2	6	10FD1388	08GH5285	35	70	2450	0.5	2	4
2	6	10FD1389	08GH4794	35	70	2450	0.5	2	3
2	6	10FD1391	08GH3999	40	70	2800	0.57	2	3
2	6	10FD1392	08GH8032	40	70	2800	0.57	2	3
2	7	10FD1393	08GH5245	40	65	2600	0.62	2	3
2	7	10FD1394	08GH4498	40	50	2000	0.8	1	2
2	7	10FD1401	08GH4897	35	60	2100	0.58	3	2
2	7	10FD1402	NIL11	40	60	2400	0.67	2	2
2	7	10FD1403	08GH5010	40	65	2600	0.62	2	2
2	7	10FD1406	08GH4305	40	75	3000	0.53	2	3
2	7	10FD1410	08GH3723	35	70	2450	0.5	1	3
2	7	10FD1411	E6203	40	65	2600	0.62	2	3
2	7	10FD1412	Hyp45	40	70	2800	0.57	3	2
2	7	10FD1415	08GH8032	45	90	4050	0.5	3	2
2	7	10FD1416	08GH3969	40	85	3400	0.47	3	2
2	7	10FD1417	08GH4993	50	80	4000	0.63	3	2
2	7	10FD1418	08GH4442	50	85	4250	0.59	3	3
2	7	10FD1419	08GH5285	40	70	2800	0.57	2	3
2	7	10FD1421	NIL11	45	60	2700	0.75	1	3
2	7	10FD1422	08GH4228	40	60	2400	0.67	1	4
2	7	10FD1423	08GH3827	50	75	3750	0.67	2	3
2	7	10FD1425	08GH4718	40	90	3600	0.44	2	4
2	7	10FD1428	08GH5055	40	60	2400	0.67	2	3
2	7	10FD1429	E6203	40	65	2600	0.62	2	3
2	7	10FD1431	08GH3892	35	70	2450	0.5	2	3
2	7	10FD1434	08GH3951	45	80	3600	0.56	2	3
2	7	10FD1435	08GH8009	40	75	3000	0.53	2	4
2	7	10FD1436	08GH4794	45	70	3150	0.64	2	3
2	7	10FD1437	08GH5339	50	85	4250	0.59	3	2
2	7	10FD1438	E6203	45	80	3600	0.56	2	1
2	7	10FD1439	08GH7852	35	60	2100	0.58	1	3
2	7	10FD1442	08GH3688	30	65	1950	0.46	2	3
2	7	10FD1444	08GH4925	35	60	2100	0.58	2	2
2	7	10FD1445	08GH4969	35	70	2450	0.5	3	3
2	7	10FD1448	08GH4802	40	65	2600	0.62	1	3
2	7	10FD1449	08GH4018	40	60	2400	0.67	3	2
2	7	10FD1450	08GH4056	45	75	3375	0.6	3	2
2	7	10FD1452	08GH3845	35	70	2450	0.5	3	3
2	7	10FD1453	08GH4106	35	60	2100	0.58	3	2
2	7	10FD1456	E6203	40	80	3200	0.5	2	3
2	7	10FD1457	08GH3740	40	60	2400	0.67	1	3
2	7	10FD1458	08GH4759	40	75	3000	0.53	3	3
2	7	10FD1460	08GH3765	40	75	3000	0.53	2	3
2	7	10FD1461	08GH3999	40	75	3000	0.53	2	3
2	7	10FD1464	08GH5362	45	75	3375	0.6	2	3
2	7	10FD1465	08GH4877	40	65	2600	0.62	1	5
2	7	10FD1466	08GH7717	40	70	2800	0.57	2	4
2	7	10FD1468	08GH5385	40	75	3000	0.53	2	3
2	7	10FD1469	08GH4182	45	60	2700	0.75	2	2
2	7	10FD1475	08GH7868	40	70	2800	0.57	2	3
2	7	10FD1479	08GH4265	40	60	2400	0.67	3	3
2	7	10FD1482	08GH7766	45	70	3150	0.64	2	3
2	7	10FD1483	08GH5162	45	75	3375	0.6	2	3
2	8	10FD1486	08GH3969	35	75	2625	0.47	3	3
2	8	10FD1487	08GH3740	40	70	2800	0.57	2	3
2	8	10FD1489	NIL11	40	70	2800	0.57	2	3
2	8	10FD1490	08GH5162	40	70	2800	0.57	2	3
2	8	10FD1491	08GH4056	40	70	2800	0.57	3	3
2	8	10FD1492	08GH5010	40	65	2600	0.62	3	2
2	8	10FD1494	08GH4802	40	65	2600	0.62	3	4
2	8	10FD1495	08GH3827	50	70	3500	0.71	3	3
2	8	10FD1496	08GH5055	40	65	2600	0.62	2	3
2	8	10FD1498	08GH4925	40	70	2800	0.57	2	2
2	8	10FD1499	08GH4969	35	80	2800	0.44	3	3
2	8	10FD1501	08GH3951	40	70	2800	0.57	3	3
2	8	10FD1503	E6203	40	65	2600	0.62	2	3
2	8	10FD1506	08GH4498	45	60	2700	0.75	2	3
2	8	10FD1507	08GH4228	45	70	3150	0.64	3	2
2	8	10FD1508	08GH4265	50	70	3500	0.71	3	2
2	8	10FD1509	08GH3892	40	75	3000	0.53	3	2
2	8	10FD1510	08GH4993	55	80	4400	0.69	3	3
2	8	10FD1512	08GH7852	40	65	2600	0.62	1	3
2	8	10FD1513	08GH4759	45	70	3150	0.64	2	3
2	8	10FD1516	08GH4897	40	75	3000	0.53	3	2
2	8	10FD1517	08GH3845	45	75	3375	0.6	3	3
2	8	10FD1519	08GH3723	45	70	3150	0.64	2	3
2	8	10FD1520	08GH4442	50	70	3500	0.71	3	2
2	8	10FD1521	08GH3765	40	70	2800	0.57	2	3
2	8	10FD1522	08GH4106	35	60	2100	0.58	1	3
2	8	10FD1523	08GH3999	35	70	2450	0.5	2	3
2	8	10FD1524	08GH5245	30	65	1950	0.46	2	5
2	8	10FD1527	08GH4018	40	70	2800	0.57	2	3
2	8	10FD1529	08GH7717	40	65	2600	0.62	2	3
2	8	10FD1534	08GH5385	35	65	2275	0.54	2	3
2	8	10FD1535	08GH4877	35	70	2450	0.5	2	4
2	8	10FD1537	08GH8032	35	60	2100	0.58	2	3
2	8	10FD1539	08GH5339	35	75	2625	0.47	3	3
2	8	10FD1540	E6203	35	70	2450	0.5	3	3
2	8	10FD1544	08GH4794	40	80	3200	0.5	3	3
2	8	10FD1546	08GH4718	35	75	2625	0.47	2	4
2	8	10FD1547	08GH5362	35	65	2275	0.54	1	4
2	8	10FD1553	08GH4182	50	80	4000	0.63	3	2
2	8	10FD1556	08GH7868	35	70	2450	0.5	2	4
2	8	10FD1561	Hyp45	40	70	2800	0.57	2	3
2	8	10FD1562	NIL11	50	70	3500	0.71	2	3
2	8	10FD1564	E6203	45	80	3600	0.56	3	3
2	8	10FD1566	08GH3688	45	70	3150	0.64	3	2
2	8	10FD1567	08GH8009	45	60	2700	0.75	2	3
2	8	10FD1570	08GH5285	30	60	1800	0.5	2	4
2	8	10FD1574	08GH7766	35	65	2275	0.54	3	3
2	8	10FD1575	08GH4305	40	60	2400	0.67	2	3
2	8	10FD1576	E6203	40	75	3000	0.53	3	2
2	9	10FD1577	NIL11	40	55	2200	0.73	1	3
2	9	10FD1580	Hyp45	35	65	2275	0.54	2	3
2	9	10FD1584	08GH5339	30	55	1650	0.55	2	3
2	9	10FD1587	E6203	45	70	3150	0.64	3	3
2	9	10FD1588	08GH4969	40	75	3000	0.53	3	4
2	9	10FD1590	08GH3999	40	80	3200	0.5	2	4
2	9	10FD1593	08GH5162	40	80	3200	0.5	2	4
2	9	10FD1594	08GH5285	40	70	2800	0.57	3	4
2	9	10FD1595	08GH5245	40	65	2600	0.62	2	3
2	9	10FD1596	08GH4018	40	70	2800	0.57	2	3
2	9	10FD1597	08GH4228	35	65	2275	0.54	1	3
2	9	10FD1598	08GH5385	40	75	3000	0.53	2	3
2	9	10FD1599	08GH7766	45	75	3375	0.6	3	2
2	9	10FD1600	08GH3765	40	70	2800	0.57	3	2
2	9	10FD1602	NIL11	45	60	2700	0.75	2	3
2	9	10FD1603	08GH5362	45	60	2700	0.75	2	4
2	9	10FD1604	E6203	40	65	2600	0.62	2	3
2	9	10FD1607	08GH4498	35	60	2100	0.58	1	4
2	9	10FD1610	08GH3951	45	70	3150	0.64	3	3
2	9	10FD1616	08GH4993	40	70	2800	0.57	2	3
2	9	10FD1617	08GH8032	35	65	2275	0.54	2	3
2	9	10FD1618	08GH3740	40	70	2800	0.57	1	3
2	9	10FD1621	E6203	40	70	2800	0.57	3	2
2	9	10FD1622	08GH4877	35	65	2275	0.54	2	3
2	9	10FD1623	08GH4265	40	55	2200	0.73	2	3
2	9	10FD1624	08GH3845	35	60	2100	0.58	2	3
2	9	10FD1625	08GH5010	35	60	2100	0.58	2	3
2	9	10FD1626	08GH4106	35	55	1925	0.64	2	4
2	9	10FD1629	08GH3688	30	60	1800	0.5	2	3
2	9	10FD1631	08GH5055	40	65	2600	0.62	2	3
2	9	10FD1633	08GH3969	35	70	2450	0.5	2	3
2	9	10FD1635	08GH4802	45	60	2700	0.75	2	4
2	9	10FD1636	08GH4305	40	75	3000	0.53	3	3
2	9	10FD1638	E6203	40	75	3000	0.53	3	3
2	9	10FD1640	08GH4056	40	65	2600	0.62	3	3
2	9	10FD1642	08GH8009	35	60	2100	0.58	1	4
2	9	10FD1643	08GH3723	40	60	2400	0.67	2	3
2	9	10FD1644	08GH4897	40	75	3000	0.53	2	3
2	9	10FD1646	08GH4794	45	70	3150	0.64	3	3
2	9	10FD1649	08GH4442	35	70	2450	0.5	3	2
2	9	10FD1651	08GH4718	40	75	3000	0.53	2	3
2	9	10FD1652	08GH4925	45	75	3375	0.6	3	2
2	9	10FD1657	08GH7868	40	80	3200	0.5	2	4
2	9	10FD1659	08GH4182	40	70	2800	0.57	2	3
2	9	10FD1662	08GH3827	35	80	2800	0.44	2	3
2	9	10FD1663	08GH4759	45	65	2925	0.69	2	3
2	9	10FD1664	08GH7852	35	70	2450	0.5	2	3
2	9	10FD1667	08GH3892	35	70	2450	0.5	2	3
2	9	10FD1668	08GH7717	40	65	2600	0.62	2	3
2	10	10FD1669	08GH4718	40	80	3200	0.5
2	10	10FD1670	08GH8009	40	70	2800	0.57
2	10	10FD1672	08GH4106	30	70	2100	0.43
2	10	10FD1676	NIL11	45	50	2250	0.9
2	10	10FD1679	E6203	45	75	3375	0.6
2	10	10FD1680	08GH4925	45	75	3375	0.6
2	10	10FD1682	08GH3845	40	75	3000	0.53
2	10	10FD1683	08GH5362	40	70	2800	0.57
2	10	10FD1685	E6203	35	70	2450	0.5
2	10	10FD1686	08GH3951	40	70	2800	0.57
2	10	10FD1688	08GH3688	40	70	2800	0.57
2	10	10FD1690	E6203	40	75	3000	0.53
2	10	10FD1692	Hyp45	45	75	3375	0.6
2	10	10FD1694	08GH4056	50	70	3500	0.71
2	10	10FD1695	08GH4265	40	70	2800	0.57
2	10	10FD1696	08GH4897	40	70	2800	0.57
2	10	10FD1700	08GH4969	40	70	2800	0.57
2	10	10FD1703	08GH3892	40	80	3200	0.5
2	10	10FD1704	08GH8032	40	75	3000	0.53
2	10	10FD1705	NIL11	50	60	3000	0.83
2	10	10FD1706	08GH3765	40	65	2600	0.62
2	10	10FD1710	08GH4018	40	75	3000	0.53
2	10	10FD1712	E6203	40	70	2800	0.57
2	10	10FD1714	08GH3827	40	70	2800	0.57
2	10	10FD1715	08GH4305	40	70	2800	0.57
2	10	10FD1716	08GH3740	40	60	2400	0.67
2	10	10FD1717	08GH3969	35	70	2450	0.5
2	10	10FD1719	08GH5339	35	70	2450	0.5
2	10	10FD1721	08GH4182	35	60	2100	0.58
2	10	10FD1722	08GH4759	35	60	2100	0.58
2	10	10FD1723	08GH7852	30	70	2100	0.43
2	10	10FD1725	08GH7766	40	70	2800	0.57
2	10	10FD1726	08GH5285	40	70	2800	0.57
2	10	10FD1727	08GH3999	35	70	2450	0.5
2	10	10FD1728	08GH5010	40	70	2800	0.57
2	10	10FD1730	08GH4442	30	70	2100	0.43
2	10	10FD1731	08GH4993	40	75	3000	0.53
2	10	10FD1737	08GH3723	40	65	2600	0.62
2	10	10FD1738	08GH7868	45	85	3825	0.53
2	10	10FD1740	08GH4498	40	50	2000	0.8
2	10	10FD1741	08GH5385	35	70	2450	0.5
2	10	10FD1742	08GH4877	40	75	3000	0.53
2	10	10FD1743	08GH4794	40	65	2600	0.62
2	10	10FD1744	08GH4228	40	60	2400	0.67
2	10	10FD1746	08GH7717	40	70	2800	0.57
2	10	10FD1748	08GH4802	40	65	2600	0.62
2	10	10FD1750	08GH5245	40	85	3400	0.47
2	10	10FD1753	08GH5055	35	50	1750	0.7
2	10	10FD1759	08GH5162	45	70	3150	0.64
3	11	10FD0002	08GH4759	60	130	7800	0.46	2	4	54.15	51.46	184.53	1.05	89	102	2202	4.5	5.2	8.21
3	11	10FD0003	E6203	60	115	6900	0.52	3	2	61.4	53.3	199.64	1.15	69	97	2575.3	4.2	5	10.45
3	11	10FD0004	08GH3999	70	120	8400	0.58	1	4	56.19	47.2	188.13	1.19	89	102	1931.3	4.3	5.7	12.7
3	11	10FD0005	E6203	55	130	7150	0.42	3	3	57.26	54.76	195.17	1.05	81	97	2612.6	4.2	4.8	8.96
3	11	10FD0009	08GH4969	55	100	5500	0.55	3	2	54.19	47.41	178.28	1.14	69	97	1804.8	4.2	4.3	8.84
3	11	10FD0011	08GH5162	75	115	8625	0.65	2	4	50.73	52.1	182.5	0.97	84	102	1983.2	4.5	4.9	9.06
3	11	10FD0013	08GH5055	65	120	7800	0.54	2	2	58.72	52.22	194.06	1.12	84	97	2194.2	4.4	5.2	9.27
3	11	10FD0014	08GH3827	60	150	9000	0.4	3	3	-	-	-	-	81	98	2168.2	4.5	5.2	11.4
3	11	10FD0015	08GH4182	70	120	8400	0.58	2	3	49.62	48.78	173.28	1.02	84	102	2200.4	4.3	5.4	15.58
3	11	10FD0016	08GH5339	60	120	7200	0.5	3	3	61.45	52.27	199.06	1.18	89	102	2604.2	4.5	4.3	13.83
3	11	10FD0017	08GH5010	65	115	7475	0.57	2	3	56.48	52.14	192.12	1.08	81	98	2291.7	4.3	4.6	9.21
3	11	10FD0018	08GH3951	65	140	9100	0.46	3	2	57.18	48.79	185.4	1.17	81	97	2223.3	4.3	4.8	11.64
3	11	10FD0022	08GH3740	65	105	6825	0.62	1	3	48	51.62	180.17	0.93	81	97	2257	4.3	4.7	6.95
3	11	10FD0023	08GH5245	70	110	7700	0.64	2	2	59.45	54.02	201.98	1.1	95	102	2267.3	4.5	4.8	7.71
3	11	10FD0027	08GH4305	60	140	8400	0.43	2	2	56.04	50.94	186.9	1.1	95	102	2212.3	4.5	4.9	11.28
3	11	10FD0028	08GH8009	60	120	7200	0.5	2	2	55.21	54.38	191.2	1.02	81	98	2415.2	4.6	5.1	11.15
3	11	10FD0029	08GH4993	65	155	10075	0.42	2	3	54.68	54.07	194.29	1.01	89	109	2144.4	4.3	4.7	12.35
3	11	10FD0031	08GH4877	60	125	7500	0.48	2	2	53.22	52.52	184.08	1.01	74	97	2106.4	4.3	4.8	11.97
3	11	10FD0032	08GH3765	65	150	9750	0.43	2	3	55.14	49.34	182.71	1.12	95	102	2215	4.4	5.6	14.69
3	11	10FD0035	08GH5285	70	100	7000	0.7	1	3	52.07	53.42	185.45	0.97	95	102	2209.1	4.6	5.3	9.47
3	11	10FD0037	08GH3969	60	125	7500	0.48	3	2	63.78	52.01	201.02	1.23	81	104	2233.4	4.6	5.1	9.76
3	11	10FD0040	08GH4018	75	120	9000	0.63	1	3	51.34	49.3	178.14	1.04	89	102	2113.3	4.5	4.5	10.5
3	11	10FD0042	08GH4056	75	135	10125	0.56	2	4	50.35	47.68	173.02	1.06	81	102	1817.8	4.5	5	7.53
3	11	10FD0043	08GH4106	60	115	6900	0.52	2	4	49.34	48.87	173.09	1.01	98	102	1863.4	4.5	5.3	9.23
3	11	10FD0045	Hyp45	65	135	8775	0.48	2	2	59.38	50.98	192.73	1.16	81	97	2508.9	4.2	4.8	7.04
3	11	10FD0046	08GH4925	65	105	6825	0.62	2	2	50.69	49.13	175.97	1.03	84	98	2004.7	4.4	5.3	9.72
3	11	10FD0047	08GH4228	55	80	4400	0.69	1	3	49.39	41.25	169.65	1.2	89	102	1476.5	4.4	4.9	7.26
3	11	10FD0049	08GH4794	60	100	6000	0.6	2	3	49.99	51.25	175.63	0.98	84	102	2015.5	4.5	5.3	8.82
3	11	10FD0052	08GH4718	55	110	6050	0.5	3	2	54.97	49.29	186.96	1.12	84	101	2008.3	4.5	4.8	16.18
3	11	10FD0055	08GH8032	60	105	6300	0.57	1	3	51.41	52.74	182.44	0.97	95	109	2206.3	4.5	5.3	9.35
3	11	10FD0057	08GH4897	65	120	7800	0.54	2	3	51.04	49.98	177.92	1.02	89	101	1597.1	4.4	5.4	10.1
3	11	10FD0059	08GH4498	50	75	3750	0.67	1	3	51.59	52.12	182.95	0.99	84	109	1696.5	4.5	4.8	7.03
3	11	10FD0060	08GH7766	55	110	6050	0.5	3	2	60.3	52.57	197.04	1.15	81	101	2563.1	4.6	4.4	15.38
3	11	10FD0062	08GH3723	65	100	6500	0.65	2	3	45.94	49.63	168.26	0.93	84	102	1880.6	4.6	5.4	9.02
3	11	10FD0065	08GH4802	65	130	8450	0.5	2	3	53.57	53.47	188.36	1	84	97	1978.1	4.3	4.8	6.97
3	11	10FD0067	08GH5385	60	110	6600	0.55	2	3	56.35	49.85	188.4	1.13	84	102	1898.2	4.4	4.3	8.41
3	11	10FD0070	08GH5362	60	130	7800	0.46	2	3	58.5	49.31	188.66	1.19	84	102	2261.3	4.5	5.6	7.93
3	11	10FD0072	08GH3845	60	115	6900	0.52	2	3	60.37	50.78	192.69	1.19	84	104	2293.4	4.5	4.3	10.12
3	11	10FD0075	08GH3892	50	130	6500	0.38	3	2	60.86	50.94	197.17	1.19	81	97	2476.2	4.2	4.4	12
3	11	10FD0076	08GH4442	65	130	8450	0.5	2	3	61.06	54.06	201.76	1.13	84	101	2609.2	4.5	5.3	13.72
3	11	10FD0078	08GH7717	55	115	6325	0.48	3	2	58.49	54.47	199.23	1.07	81	94	2425.1	4.3	4.7	10.48
3	11	10FD0080	08GH4265	50	140	7000	0.36	3	2	61.16	51.05	192.92	1.2	81	97	2515.5	4.5	4.4	12.38
3	11	10FD0081	08GH3688	50	100	5000	0.5	3	2	59.11	52.28	195.24	1.13	81	98	2498.4	4.5	5.2	9.87
3	11	10FD0085	08GH7852	65	110	7150	0.59	2	2	49.05	49.89	179.32	0.98	89	109	1886.3	4.3	5.8	8.69
3	11	10FD0086	08GH7868	50	120	6000	0.42	3	2	59.66	48.61	189.21	1.23	81	97	2224.8	4.4	4.2	11.07
3	11	10FD0088	BC5S2 lb11	70	130	9100	0.54	1	4	47.75	44.35	161.01	1.08	98	105	1476.3	4.5	4.5	6.13
3	12	10FD0089	08GH4498	45	60	2700	0.75	1	4	46.34	44.56	160.28	1.04	95	116	1051.2	4.5	4.8	6.15
3	12	10FD0091	08GH4718	40	100	4000	0.4	3	2	60.12	48.88	192.07	1.23	69	90	2037.7	4.1	4.7	8.95
3	12	10FD0094	08GH5162	65	100	6500	0.65	1	3	51.12	51.25	180.46	1	95	109	1975	4.3	5.2	11.5
3	12	10FD0095	08GH3688	60	95	5700	0.63	1	3	53.5	50.24	180.46	1.06	84	97	2008.6	4.4	4.5	6.32
3	12	10FD0098	08GH5385	55	110	6050	0.5	2	3	54.83	47.79	178.16	1.15	81	97	1843.4	4.3	4.1	10.01
3	12	10FD0101	08GH3969	50	110	5500	0.45	3	2	60.92	49.36	192.97	1.23	84	97	2031.4	4.4	5.3	6.61
3	12	10FD0102	08GH4056	70	125	8750	0.56	2	2	48.69	47.78	168.52	1.02	81	98	1879	4.4	4.9	11.18
3	12	10FD0106	08GH3765	70	130	9100	0.54	2	3	58.52	47.77	184.17	1.23	89	102	2102.8	4.1	5.9	12.76
3	12	10FD0107	08GH3951	55	110	6050	0.5	3	2	58.77	51.41	190.44	1.14	81	94	2054.2	4.2	4.9	10.94
3	12	10FD0108	08GH3845	55	115	6325	0.48	2	3	57.62	48.59	182.17	1.19	84	97	2155.1	4.3	5	7.98
3	12	10FD0112	08GH4106	60	90	5400	0.67	1	3	52.8	50.65	180.24	1.04	81	102	2175.5	4.4	5.7	6.82
3	12	10FD0113	08GH4305	50	130	6500	0.38	3	2	62.12	53.97	201.39	1.15	84	98	2460.8	4.5	4.8	11.19
3	12	10FD0118	E6203	60	115	6900	0.52	3	2	56.82	54.17	196.27	1.05	81	97	2471.4	4.3	4.6	12.22
3	12	10FD0119	08GH3723	60	105	6300	0.57	2	3	46.23	52.57	174.85	0.88	89	102	1900.1	4.5	5.2	10.4
3	12	10FD0122	08GH8032	60	95	5700	0.63	1	4	46.12	50.14	170.45	0.92	95	105	2009.9	4.6	4.7	6.89
3	12	10FD0124	08GH4802	65	110	7150	0.59	2	3	51.86	52.79	187.68	0.98	89	102	2122	4.6	4.6	5.98
3	12	10FD0126	08GH3892	45	95	4275	0.47	3	2	57.97	50.65	192.4	1.14	81	94	2277.6	4.3	4.5	14.07
3	12	10FD0129	08GH4897	65	110	7150	0.59	1	3	46.86	44.31	158.93	1.06	89	98	1544.7	4.4	5.8	8.92
3	12	10FD0130	08GH5285	65	115	7475	0.57	2	3	52.04	49.71	175.88	1.05	81	98	2159.2	4.5	5.4	7.38
3	12	10FD0132	08GH7717	60	100	6000	0.6	2	3	57.21	53.33	193.62	1.07	69	94	2057.2	4.2	4.8	10.61
3	12	10FD0135	08GH4993	80	125	10000	0.64	2	3	51.05	50.11	181.6	1.02	74	102	2061.2	4.5	4.4	10.79
3	12	10FD0136	08GH5245	65	110	7150	0.59	2	3	52.3	47.99	177.77	1.09	81	102	2069.2	4.5	5	6.72
3	12	10FD0137	08GH5362	60	115	6900	0.52	2	3	57.91	53.58	194.63	1.08	84	98	2186.9	4.3	5.7	10.01
3	12	10FD0138	08GH4794	65	105	6825	0.62	2	3	54.1	56.62	192.16	0.96	74	94	2423.5	4.2	4.6	12.86
3	12	10FD0139	08GH7852	70	90	6300	0.78	1	3	48.05	50.26	177.95	0.96	95	102	1638.5	4.3	5.7	10.03
3	12	10FD0141	08GH4877	65	110	7150	0.59	2	3	55.62	53.19	187.4	1.05	81	97	2283.6	4.3	5.1	12.15
3	12	10FD0142	08GH7868	55	105	5775	0.52	3	2	67.37	49.88	208.85	1.35	74	90	2638.8	4.3	4.5	13.3
3	12	10FD0144	Hyp45	55	130	7150	0.42	3	2	66.17	54.13	212.45	1.22	81	90	2739.6	4.3	5.1	14.19
3	12	10FD0145	08GH4969	55	115	6325	0.48	3	2	56.31	48.27	182.17	1.17	81	94	1697.4	4.1	5.3	11.9
3	12	10FD0146	08GH5339	55	115	6325	0.48	3	2	57.57	51.1	191.21	1.13	74	97	2482.2	4.3	4.3	13.82
3	12	10FD0150	08GH4759	45	110	4950	0.41	3	3	59.66	53.73	197.32	1.11	81	98	2452.3	4.3	5.3	12.43
3	12	10FD0151	08GH4018	70	110	7700	0.64	1	4	50.29	49.72	180.49	1.01	95	102	2070.5	4.3	5.2	9.33
3	12	10FD0152	08GH3999	60	115	6900	0.52	2	3	62.94	48.4	201.21	1.3	84	98	2126.2	4.4	5.8	14.6
3	12	10FD0153	08GH3740	55	80	4400	0.69	1	2	49.53	51.81	180.72	0.96	81	98	2073.3	4.3	4.8	9.78
3	12	10FD0155	08GH4265	55	110	6050	0.5	2	3	63.77	53.76	203.64	1.19	81	98	2730.3	4.3	5	13.5
3	12	10FD0156	08GH5055	60	100	6000	0.6	2	2	58.16	53.95	196.75	1.08	84	97	2491	4.4	4.4	9.86
3	12	10FD0158	08GH8009	50	100	5000	0.5	2	3	53.58	51.27	183.78	1.05	81	97	2578.3	4.3	4.9	10.97
3	12	10FD0162	08GH5010	55	110	6050	0.5	2	3	56.94	53.14	193.23	1.07	84	97	2357.5	4.2	4.2	10.3
3	12	10FD0163	08GH4925	60	110	6600	0.55	2	2	52.23	54.27	190.21	0.96	81	98	2374.3	4.5	5.2	10.02
3	12	10FD0166	08GH4442	55	120	6600	0.46	3	2	58.83	52.76	194.69	1.11	81	97	2503.8	4.3	4.9	9.99
3	12	10FD0168	08GH3827	60	140	8400	0.43	3	3	60.01	46.75	184.79	1.28	84	98	1942.3	4.3	5.2	10.22
3	12	10FD0169	08GH4228	70	90	6300	0.78	1	3	53.83	46.57	179.59	1.16	95	102	1628.2	4.5	5	9.68
3	12	10FD0170	08GH7766	50	115	5750	0.43	3	2	60.8	52.78	199.38	1.15	81	97	2595.6	4.3	4.8	12.8
3	12	10FD0171	E6203	55	100	5500	0.55	3	2	58.41	50.65	190.76	1.15	74	94	2449.8	4.3	5	10.82
3	12	10FD0173	08GH4182	70	105	7350	0.67	1	4	51.74	51.28	177.51	1.01	89	104	2009.6	4.5	5.3	7.11
3	12	10FD0176	BC5S2 lb11	70	105	7350	0.67	1	4	46.46	42.62	154.3	1.09	95	105	1389.8	4.3	5.3	7.17
3	13	10FD0179	08GH3969	60	120	7200	0.5	3	2	57.59	48.06	185.02	1.2	81	97	1900.5	4.5	5.1	11.77
3	13	10FD0180	08GH5055	65	100	6500	0.65	2	3	52.98	48.69	180.23	1.09	95	101	2286.9	4.3	4.5	9.32
3	13	10FD0181	08GH3688	60	90	5400	0.67	1	3	53.37	52.9	190.07	1.01	84	101	2112.1	4.3	4.7	8.46
3	13	10FD0182	08GH4897	65	120	7800	0.54	2	3	47.84	47.49	167.33	1.01	89	101	1718.4	4.3	5.7	12.15
3	13	10FD0184	08GH4106	55	70	3850	0.79	1	5	45.45	47.73	165.56	0.95	102	137	1329.6	4.3	4.9	6.55
3	13	10FD0187	08GH8009	50	90	4500	0.56	3	2	56.88	53.46	191.28	1.06	74	90	2568	4.2	4.5	12.32
3	13	10FD0189	Hyp45	60	120	7200	0.5	2	3	62.01	53.79	202.99	1.15	84	94	3002.1	4.2	5.4	14
3	13	10FD0190	08GH4802	70	120	8400	0.58	2	3	52.2	51.79	183.78	1.01	81	97	2345.8	4.5	5.1	11.53
3	13	10FD0192	08GH5245	65	105	6825	0.62	2	3	58.41	52.18	196.41	1.12	84	98	2186.4	4.5	4.7	11.49
3	13	10FD0194	08GH4442	55	105	5775	0.52	2	2	59.22	52.75	193.08	1.12	81	97	2429	4.4	5.2	7.58
3	13	10FD0195	08GH7766	55	100	5500	0.55	3	2	62.25	53.75	201.67	1.16	81	90	2795.6	4.1	5	9.15
3	13	10FD0199	08GH3740	70	95	6650	0.74	2	3	49.65	51.76	180.41	0.96	84	97	2032	4.3	4.6	7.75
3	13	10FD0200	08GH4718	50	95	4750	0.53	2	3	59.49	53.33	198.78	1.12	81	98	2583.5	4.5	4.9	12.9
3	13	10FD0203	08GH5362	60	115	6900	0.52	2	3	61.84	53.95	200.39	1.15	84	98	2426.2	4.5	5.7	10.82
3	13	10FD0205	E6203	50	125	6250	0.4	3	2	58.93	53.99	193.95	1.09	74	94	2695.3	4.1	5	12.95
3	13	10FD0206	08GH3845	60	105	6300	0.57	2	2	58.95	50.71	191.71	1.16	81	97	2231.8	4.3	4.7	9.49
3	13	10FD0208	E6203	60	125	7500	0.48	2	2	58.74	53.87	194.09	1.09	84	94	2528.2	4.2	4.9	12.05
3	13	10FD0209	08GH4794	60	90	5400	0.67	1	3	52.2	52.3	182.93	1	84	98	2171.1	4.5	4.8	9.43
3	13	10FD0212	08GH4877	60	105	6300	0.57	2	3	52.44	51.65	181.08	1.02	84	97	2249.2	4.3	4.7	12.46
3	13	10FD0213	BC5S2 lb11	70	100	7000	0.7	1	4	45.8	45.07	158.04	1.02	89	112	1580	4.5	4.9	13.26
3	13	10FD0214	08GH5285	65	105	6825	0.62	1	3	52.49	54.06	185.11	0.97	84	102	2130.3	4.6	5.5	10.64
3	13	10FD0216	08GH5339	50	120	6000	0.42	2	2	60.53	53.8	199.6	1.13	74	94	2647.8	4.3	4.3	10.52
3	13	10FD0217	08GH4265	70	130	9100	0.54	2	3	64.33	52.66	201.1	1.22	84	104	2864.2	4.6	4.8	14.77
3	13	10FD0220	08GH4498	45	60	2700	0.75	1	4	43.09	41.89	149.32	1.03	95	112	845.2	4.5	4.4	8.1
3	13	10FD0221	08GH4228	60	100	6000	0.6	3	2	52.78	44.71	174.2	1.18	84	97	1790.2	4.2	4.9	11.32
3	13	10FD0223	08GH8032	55	90	4950	0.61	1	3	48.51	52.95	182.85	0.92	95	109	1813.5	4.3	5.3	7.71
3	13	10FD0225	08GH3827	55	120	6600	0.46	3	2	60.67	47.77	187.35	1.27	81	98	2004.5	4.5	5.5	11.19
3	13	10FD0227	08GH3951	50	110	5500	0.45	3	3	58.55	52.36	192.21	1.12	84	94	2122.4	4.2	4.9	11.87
3	13	10FD0229	08GH4182	70	130	9100	0.54	2	3	46.14	50.56	170.28	0.91	89	102	1995	4.2	5.2	10.84
3	13	10FD0237	08GH3723	60	80	4800	0.75	1	3	47.02	48.44	166.51	0.97	89	102	1832.3	4.6	4.9	11.13
3	13	10FD0239	08GH4925	60	120	7200	0.5	2	3	52.3	51.49	184.9	1.02	74	97	2218.4	4.3	4.8	9.14
3	13	10FD0240	08GH4993	65	135	8775	0.48	3	2	54.39	51.5	189.45	1.06	84	98	2240.3	4.4	4.7	11.43
3	13	10FD0241	08GH4305	60	120	7200	0.5	3	3	58.26	51.3	189.4	1.14	84	98	2235.2	4.5	5.1	10.06
3	13	10FD0244	08GH7868	45	90	4050	0.5	3	2	61.02	48.43	192.93	1.26	74	94	2125.2	4.2	5.1	9.5
3	13	10FD0245	08GH4759	60	100	6000	0.6	2	3	57.5	52.25	190.64	1.1	84	98	2437.2	4.5	5.2	10.76
3	13	10FD0247	08GH5385	60	110	6600	0.55	1	4	54.81	50.89	185.72	1.08	89	98	2068.8	4.5	4.9	9.78
3	13	10FD0250	08GH3765	60	130	7800	0.46	2	4	56.31	51.5	187	1.09	95	102	2075.5	4.4	5.6	10.69
3	13	10FD0251	08GH5162	70	125	8750	0.56	2	3	48.67	50.29	175.91	0.97	84	102	1864.5	4.4	4.8	8.26
3	13	10FD0252	08GH7717	60	110	6600	0.55	2	3	57.98	51.32	191.34	1.13	81	94	2207.3	4.3	5	10.15
3	13	10FD0253	08GH7852	65	100	6500	0.65	1	3	48.02	47.97	174.35	1	98	105	1678	4.3	5.2	6.55
3	13	10FD0257	08GH4018	70	150	10500	0.47	1	4	49.74	47.29	172.37	1.05	89	102	2063.3	4.5	4.7	13.06
3	13	10FD0259	08GH5010	60	120	7200	0.5	2	3	56.77	52.06	192.03	1.09	81	94	2399	4.2	4.7	10.56
3	13	10FD0261	08GH4056	75	120	9000	0.63	1	3	50.98	51.37	178.93	0.99	81	102	1924.2	4.4	5	10.88
3	13	10FD0262	08GH4969	50	100	5000	0.5	3	2	53.96	49.24	182.8	1.1	69	94	1827.5	4.3	4.5	9.65
3	13	10FD0263	08GH3999	70	125	8750	0.56	1	3	56.88	46.27	185.79	1.23	89	102	1906.2	4.4	5.3	11.32
3	13	10FD0264	08GH3892	55	100	5500	0.55	3	2	61.99	50.07	200.88	1.24	69	90	2457.8	4.2	4.5	11.76
3	14	10FD0267	08GH5055	55	100	5500	0.55	1	3	55.54	50.61	186.02	1.1	89	102	2014.8	4.3	4.5	7.91
3	14	10FD0268	08GH4759	55	130	7150	0.42	2	4	52.04	48.35	174.91	1.08	84	102	1954.8	4.4	5.4	10.35
3	14	10FD0269	08GH5010	55	105	5775	0.52	3	2	54.65	51.34	183.65	1.06	81	98	2205.2	4.5	4.9	10.94
3	14	10FD0270	08GH3723	60	100	6000	0.6	1	3	46.03	52.27	172.56	0.88	84	102	1817.3	4.3	4.9	9.3
3	14	10FD0271	E6203	60	125	7500	0.48	2	3	59.76	54.24	200.97	1.1	89	97	2529.4	4.3	4.8	14.55
3	14	10FD0274	08GH7852	70	100	7000	0.7	1	3	54.15	50.86	185.27	1.06	89	105	1966.4	4.4	4.7	7.34
3	14	10FD0275	08GH4794	55	90	4950	0.61	2	3	51.28	53.66	180.17	0.96	84	97	2268.6	4.3	4.7	6.69
3	14	10FD0277	08GH4802	70	125	8750	0.56	2	3	51.2	53.51	184.33	0.96	74	101	2202.5	4.5	5.2	9.35
3	14	10FD0278	08GH4925	60	110	6600	0.55	2	2	50.47	52.36	184.29	0.96	89	101	2203.8	4.3	5.6	10.82
3	14	10FD0282	E6203	55	115	6325	0.48	3	4	58.76	52.87	193.39	1.11	74	94	2380.4	4.3	4.4	11.91
3	14	10FD0283	08GH7766	50	115	5750	0.43	3	2	60.64	52.82	197.61	1.15	74	97	2679.3	4.1	4.7	13
3	14	10FD0285	BC5S2 lb11	75	115	8625	0.65	1	3	47.56	45.26	160.81	1.05	89	102	1470.5	4.5	4.7	10.09
3	14	10FD0286	08GH3845	55	125	6875	0.44	2	3	58.01	50.13	187.58	1.16	84	98	2059.5	4.5	5.1	10
3	14	10FD0287	08GH5339	55	110	6050	0.5	2	2	59.49	52	194.86	1.14	89	102	2332.7	4.5	4.5	12.43
3	14	10FD0289	08GH4897	65	120	7800	0.54	2	2	46.05	45.82	162.68	1.01	95	102	1570.8	4.5	5.6	9.74
3	14	10FD0294	08GH3999	65	115	7475	0.57	2	3	60.3	50.92	198.79	1.18	89	101	2224.2	4.5	5.5	13
3	14	10FD0298	08GH5385	60	130	7800	0.46	2	3	52.52	45.78	171.1	1.15	81	101	1774.1	4.3	5.4	8.01
3	14	10FD0299	08GH4182	70	105	7350	0.67	2	3	50.53	53.66	183.25	0.94	84	101	1612.9	4.3	5.1	10.34
3	14	10FD0300	08GH4877	55	120	6600	0.46	3	2	53.04	51.55	183.63	1.03	81	97	2177.3	4.6	5.7	11.23
3	14	10FD0301	08GH5285	65	110	7150	0.59	2	3	52.31	55.83	189.33	0.94	89	101	2195.5	4.5	5.1	13.31
3	14	10FD0304	08GH5162	65	140	9100	0.46	2	3	48.67	51.47	177.95	0.95	81	102	1726.2	4.3	5.3	9.66
3	14	10FD0305	08GH4993	65	135	8775	0.48	2	4	49.14	46.89	174.25	1.05	95	105	1871.5	4.5	4.3	10.83
3	14	10FD0306	08GH3969	50	115	5750	0.43	2	2	57.59	49.22	189.05	1.17	81	98	2024.7	4.3	5.7	8.6
3	14	10FD0307	08GH3765	70	140	9800	0.5	2	3	56.1	47.39	179.01	1.18	95	104	1862.3	4.5	5.6	9.01
3	14	10FD0309	08GH3688	65	100	6500	0.65	2	3	51.66	50.8	182.48	1.02	81	98	2045	4.3	4.8	8.96
3	14	10FD0311	08GH4018	65	115	7475	0.57	2	4	49.6	47.11	172.45	1.05	95	102	1709.1	4.3	4.5	9.76
3	14	10FD0312	08GH3951	60	120	7200	0.5	2	3	56.68	45.85	177.62	1.24	84	97	1939.9	4.3	4.8	14.64
3	14	10FD0313	08GH8009	60	100	6000	0.6	2	3	57.5	54.5	196.29	1.06	89	102	2480.9	4.5	5.1	10.08
3	14	10FD0317	08GH4442	70	115	8050	0.61	2	3	55.73	50.97	186.16	1.09	81	98	2150.1	4.5	5.6	9.29
3	14	10FD0318	08GH5362	65	130	8450	0.5	2	3	56.86	52.1	189.39	1.09	89	102	2120	4.5	5.6	8.92
3	14	10FD0322	08GH4969	55	115	6325	0.48	2	2	57.39	47.41	181.6	1.21	74	97	1831.7	4.3	4.1	10.04
3	14	10FD0323	08GH4056	70	115	8050	0.61	2	3	49.34	50.21	174.84	0.98	81	102	1916.2	4.4	4.8	12.01
3	14	10FD0324	08GH4718	60	110	6600	0.55	2	3	55.2	49.88	186.8	1.11	81	98	2273.2	4.4	4.8	12.93
3	14	10FD0326	08GH7717	55	95	5225	0.58	2	2	60.89	54.65	204.57	1.11	81	94	2479.3	4.3	4.8	11.78
3	14	10FD0327	08GH7868	60	110	6600	0.55	3	2	62.8	49.96	195.87	1.26	84	97	2381.2	4.3	4.5	10.43
3	14	10FD0329	08GH4305	60	115	6900	0.52	2	3	59.67	51.79	195.42	1.15	84	101	2151.5	4.5	5	7.59
3	14	10FD0330	08GH3827	65	130	8450	0.5	2	3	60.33	45.49	184.28	1.33	81	101	1745.4	4.3	5.5	9.8
3	14	10FD0331	08GH4498	55	65	3575	0.85	1	4	38.96	40.26	141.44	0.97	102	116	831.7	4.4	5	5.82
3	14	10FD0332	08GH8032	65	100	6500	0.65	1	4	54.75	54.28	192.87	1.01	102	116	2164.7	4.5	5.3	9.99
3	14	10FD0336	08GH3892	50	110	5500	0.45	3	2	63.33	52.51	206.72	1.21	84	98	2427.3	4.5	4.5	11.95
3	14	10FD0337	08GH4106	60	90	5400	0.67	1	4	51.53	52.55	182.95	0.98	95	109	1774.4	4.3	5.2	9.26
3	14	10FD0339	Hyp45	55	135	7425	0.41	2	3	63.81	54.91	206.32	1.16	81	98	2553.4	4.3	5.5	12.01
3	14	10FD0342	08GH4228	60	85	5100	0.71	1	3	52.73	43.85	178.42	1.2	81	101	1609.2	4.5	4.4	9.09
3	14	10FD0346	08GH4265	55	120	6600	0.46	2	3	64.71	53.15	204.74	1.22	81	98	2750.3	4.5	5.1	10.8
3	14	10FD0350	08GH5245	65	100	6500	0.65	1	3	59.66	52.6	197.83	1.13	89	102	2274.4	4.4	5.2	9.76
3	14	10FD0351	08GH3740	55	70	3850	0.79	1	4	49.51	50.07	180.29	0.99	84	102	1697.3	4.3	4.9	7.25
4	15	10FD0403	08GH3951	60	110	6600	0.55	2	3	60.17	51.34	194.82	1.17	84	102	1958.9	4.5	5.3
4	15	10FD0404	08GH5362	60	130	7800	0.46	2	4	52.93	52.23	184.37	1.01	95	104	2012.2	4.5	5.3
4	15	10FD0408	BC5S2 lb11	70	125	8750	0.56	1	4	46.97	44.85	160.86	1.05	95	119	1336	4.8	4.8
4	15	10FD0409	08GH3740	55	90	4950	0.61	2	3	50.54	53.13	187.79	0.95	84	102	2023.9	4.5	4.4
4	15	10FD0411	08GH7766	45	130	5850	0.35	3	4	58.63	53.63	194.75	1.09	95	104	2435.4	4.4	4.3
4	15	10FD0412	08GH4969	55	105	5775	0.52	2	2	53.13	47.24	176.73	1.12	81	101	1773.8	4.5	4.2
4	15	10FD0418	08GH4759	55	125	6875	0.44	2	3	55.87	50.05	184	1.12	89	102	2131	4.5	5.3
4	15	10FD0419	08GH3892	45	115	5175	0.39	3	3	62.13	50.18	200.85	1.24	89	102	2360.5	4.4	4.5
4	15	10FD0420	08GH5245	60	130	7800	0.46	2	4	55.62	49.06	187.53	1.13	89	108	1960.3	4.4	4.9
4	15	10FD0422	08GH4228	60	85	5100	0.71	1	4	49.16	41.8	165.24	1.18	89	105	1379.5	4.5	4.4
4	15	10FD0424	08GH4182	65	140	9100	0.46	2	5	54.5	53.22	187.34	1.02	95	119	1893.1	4.7	5.2
4	15	10FD0425	08GH4802	60	140	8400	0.43	2	4	51.67	51.49	181.05	1	84	111	2175.9	4.6	5.2
4	15	10FD0427	08GH4877	65	105	6825	0.62	1	4	49.85	50.59	174.66	0.99	95	105	1856.2	4.3	4.6
4	15	10FD0429	E6203	55	115	6325	0.48	3	2	55.37	52.34	188.75	1.06	89	101	2341.6	4.3	4.9
4	15	10FD0430	08GH4925	55	120	6600	0.46	2	2	50.8	51.25	179.83	0.99	84	102	2082	4.5	4.9
4	15	10FD0431	08GH4794	55	115	6325	0.48	1	4	50.97	51.76	178.21	0.98	95	105	2022.4	4.4	4.2
4	15	10FD0432	08GH4498	50	70	3500	0.71	1	4	45.49	42.9	154.45	1.06	105	129	1162.2	4.4	5.1
4	15	10FD0433	08GH5285	70	100	7000	0.7	1	5	56.3	57.78	200.77	0.97	95	111	2652.3	4.5	4.9
4	15	10FD0434	08GH4897	65	120	7800	0.54	2	4	52.64	49.61	179.93	1.06	95	111	1828.6	4.4	5.7
4	15	10FD0437	08GH3845	65	105	6825	0.62	2	4	60.34	53	196.65	1.14	95	108	2435.5	4.4	4.7
4	15	10FD0438	08GH7868	40	110	4400	0.36	3	2	57.36	45.93	181.06	1.25	84	95	1938.8	4.3	4.1
4	15	10FD0440	08GH4993	70	135	9450	0.52	2	3	45.64	43.88	158.38	1.04	95	102	1433.6	4.3	5.1
4	15	10FD0441	08GH7717	55	110	6050	0.5	3	3	56.17	54.09	195.45	1.04	84	101	2176.3	4.2	5.2
4	15	10FD0444	08GH3723	55	85	4675	0.65	1	3	44.2	47.38	160.5	0.93	89	102	1652	4.4	5.2
4	15	10FD0445	08GH4106	60	90	5400	0.67	1	3	49.28	49.57	174.01	0.99	95	102	1707.5	4.5	5.4
4	15	10FD0449	08GH4442	55	110	6050	0.5	2	3	55.88	51.99	189.42	1.07	95	101	2267.2	4.3	5.5
4	15	10FD0451	08GH3999	65	130	8450	0.5	2	4	58.12	43.66	183.41	1.33	89	116	1899.5	4.3	4.7
4	15	10FD0456	08GH5162	65	125	8125	0.52	2	4	52.65	49.74	179.7	1.06	95	129	1770.4	4.3	4.3
4	15	10FD0460	08GH3827	60	145	8700	0.41	2	4	62.91	48.54	190.89	1.3	89	102	2113.7	4.5	4.9
4	15	10FD0461	08GH5385	65	105	6825	0.62	2	3	53.93	46.55	176.01	1.16	89	102	1839.4	4.4	4.6
4	15	10FD0462	08GH3765	65	135	8775	0.48	1	5	57.22	48.77	184.1	1.17	95	112	2093.2	4.5	5
4	15	10FD0463	08GH5339	55	125	6875	0.44	2	3	60.67	51.25	196.85	1.18	89	104	2420.8	4.5	3.9
4	15	10FD0464	08GH4018	60	135	8100	0.44	2	3	51.8	51.52	183.74	1.01	95	112	2184.1	4.5	4
4	15	10FD0465	08GH3688	60	120	7200	0.5	2	3	52.29	52.01	187.86	1.01	89	102	2007.8	4.5	4.6
4	15	10FD0466	08GH3969	55	120	6600	0.46	2	3	60.29	47.48	190.67	1.27	84	102	2016.7	4.4	5.4
4	15	10FD0467	08GH5055	55	110	6050	0.5	2	3	57.06	51.38	190.13	1.11	84	102	2161	4.2	5
4	15	10FD0471	08GH4056	70	120	8400	0.58	1	3	54.58	50.32	183.56	1.08	81	116	2031.2	4.2	4.7
4	15	10FD0473	08GH8009	60	110	6600	0.55	2	3	55.75	54.59	192.31	1.02	95	105	2429.3	4.3	4.6
4	15	10FD0474	08GH7852	65	110	7150	0.59	2	3	49.8	49.26	176.89	1.01	89	105	1669	4.3	4.8
4	15	10FD0476	E6203	55	120	6600	0.46	2	3	53.98	51.94	188.99	1.04	89	102	2337	4.4	5
4	15	10FD0478	08GH5010	60	95	5700	0.63	2	4	55.24	51.94	189.91	1.06	95	102	2119.5	4.2	4.4
4	15	10FD0479	08GH4305	55	135	7425	0.41	3	4	59.44	51.24	191.75	1.16	89	102	1987.4	4.5	4.4
4	15	10FD0480	08GH4265	55	145	7975	0.38	3	3	63.48	52.03	198.51	1.22	89	108	2465.4	4.3	4.6
4	15	10FD0483	08GH4718	50	120	6000	0.42	3	3	53.79	48.44	181.36	1.11	84	101	2081.5	4.2	4.8
4	15	10FD0485	08GH8032	70	120	8400	0.58	1	3	47.72	50.14	175.1	0.95	95	105	2079.9	4.5	4.3
4	15	10FD0487	Hyp45	55	130	7150	0.42	2	3	59.04	52.93	197.73	1.12	81	101	2763.6	4.4	5.6
4	16	10FD0491	08GH3892	50	120	6000	0.42	3	2	60.61	52.03	203.62	1.16	84	101	2409	4.3	4.4
4	16	10FD0492	08GH3765	50	140	7000	0.36	2	3	55.81	48.73	181.32	1.15	95	116	1810	4.5	5.6
4	16	10FD0497	08GH4018	70	125	8750	0.56	1	4	49.74	45.5	169.51	1.09	95	111	1776.3	4.4	4.5
4	16	10FD0498	08GH3951	60	120	7200	0.5	2	4	59.79	50.84	191.81	1.18	84	95	2241.6	4.3	4.7
4	16	10FD0501	08GH3723	60	115	6900	0.52	1	3	47.26	51.99	174.1	0.91	95	112	1765.7	4.4	4.5
4	16	10FD0503	08GH4305	60	115	6900	0.52	2	4	58.17	49.96	188.46	1.16	89	104	2006.7	4.6	4.6
4	16	10FD0504	08GH4897	75	140	10500	0.54	1	4	62.52	51.45	199.11	1.22	102	111	2220.2	4.5	4.6
4	16	10FD0506	08GH5285	65	120	7800	0.54	2	3	56.31	54.76	193.49	1.03	95	104	2415.2	4.5	4.6
4	16	10FD0507	E6203	55	125	6875	0.44	3	3	58.67	54.4	198.96	1.08	89	102	2441	4.3	4.3
4	16	10FD0508	08GH5362	70	130	9100	0.54	1	4	57.51	53.7	193.96	1.07	95	104	2173.6	4.6	5
4	16	10FD0513	08GH8032	55	95	5225	0.58	1	4	51.12	50.96	183.52	1	95	142	1930.2	4.5	4.4
4	16	10FD0514	08GH4802	65	120	7800	0.54	1	5	53.67	50.73	182.6	1.06	98	136	1973.5	4.4	4.2
4	16	10FD0517	Hyp45	60	145	8700	0.41	2	4	63.09	52.8	205.29	1.19	89	102	2831.2	4.3	5.1
4	16	10FD0518	08GH5339	45	140	6300	0.32	3	3	53.64	49.51	183.63	1.08	95	102	2259	4.4	4.5
4	16	10FD0520	08GH4794	55	110	6050	0.5	2	3	50.02	50.57	176.18	0.99	84	104	2001.7	4.6	4.8
4	16	10FD0521	08GH4265	60	150	9000	0.4	2	3	64.77	54.13	206.02	1.2	89	104	2597.1	4.7	4.8
4	16	10FD0523	08GH3999	65	140	9100	0.46	1	4	61.83	48.36	198.96	1.28	89	105	2255.1	4.4	5.3
4	16	10FD0525	08GH3688	60	120	7200	0.5	1	4	55.37	56.39	199.66	0.98	89	104	2369.2	4.5	4.1
4	16	10FD0526	BC5S2 lb11	70	100	7000	0.7	1	5	49.87	43.3	162.36	1.15	95	116	1324.8	4.5	4.4
4	16	10FD0527	08GH4718	60	125	7500	0.48	2	3	58.67	50.88	194.33	1.15	89	102	2139.2	4.3	4.4
4	16	10FD0530	08GH4228	60	100	6000	0.6	2	3	51.34	44.05	173.83	1.17	89	102	1553	4.3	4.8
4	16	10FD0531	08GH3845	55	130	7150	0.42	2	3	58.93	50.75	192	1.16	84	102	2215.2	4.4	4.6
4	16	10FD0534	08GH7852	65	100	6500	0.65	2	3	48	47.93	170.08	1	95	102	1781.2	4.3	4.8
4	16	10FD0535	08GH4877	60	140	8400	0.43	2	3	55.94	54.38	192.04	1.03	84	108	2283.6	4.4	5
4	16	10FD0536	08GH4969	55	110	6050	0.5	3	2	53.11	44.67	172.53	1.19	81	95	1595.4	4.3	4.4
4	16	10FD0540	08GH7868	55	100	5500	0.55	2	3	58.67	47.94	189.79	1.22	89	102	2162.4	4.2	4.1
4	16	10FD0542	08GH4056	70	135	9450	0.52	2	3	51.65	52.38	184.39	0.99	98	111	2229.9	4.4	4.9
4	16	10FD0543	08GH4182	75	140	10500	0.54	1	4	53.29	52.61	183.88	1.01	98	111	2018.8	4.3	5
4	16	10FD0544	08GH3969	60	130	7800	0.46	2	3	60.68	50.86	195.04	1.19	89	105	2215	4.6	4.8
4	16	10FD0545	08GH4925	60	125	7500	0.48	2	3	51.27	49.71	177.61	1.03	89	102	1908	4.3	5.8
4	16	10FD0546	08GH4442	60	130	7800	0.46	2	2	56.27	49.57	186.04	1.14	89	105	2282.4	4.6	4.9
4	16	10FD0547	08GH4106	65	80	5200	0.81	1	4	54.57	54.46	190.21	1	102	119	1638.7	4.5	4.2
4	16	10FD0552	08GH7717	65	115	7475	0.57	3	3	56.46	52.65	191.84	1.07	84	95	2330.4	4.3	5
4	16	10FD0553	08GH4993	75	130	9750	0.58	2	3	51.12	47.94	178.09	1.07	95	111	2087.1	4.4	4.3
4	16	10FD0555	08GH5010	60	115	6900	0.52	2	3	53.69	48.16	178.05	1.11	84	102	2028	4.4	4.5
4	16	10FD0556	E6203	60	115	6900	0.52	3	3	55.61	52.8	191.13	1.05	89	95	2120.6	4.2	5.3
4	16	10FD0557	08GH4759	55	130	7150	0.42	3	3	55.31	54.88	196.24	1.01	89	102	2305	4.3	4.7
4	16	10FD0558	08GH5385	55	120	6600	0.46	2	3	54.56	47.68	179.25	1.14	84	102	-	4.3	4.8
4	16	10FD0562	08GH3740	65	105	6825	0.62	1	4	51.77	53.91	192.34	0.96	95	102	1963.2	4.4	4.5
4	16	10FD0564	08GH7766	50	130	6500	0.38	3	3	61.47	55.56	203.53	1.11	84	102	2561	4.2	4.6
4	16	10FD0567	08GH5162	70	125	8750	0.56	1	4	50.95	49.15	175.93	1.04	95	105	1848.3	4.5	4.7
4	16	10FD0569	08GH5245	60	130	7800	0.46	1	4	54.07	49.85	188.44	1.08	89	105	2231.1	4.5	4.5
4	16	10FD0571	08GH3827	50	150	7500	0.33	3	3	63.34	48.81	193.73	1.3	89	105	2016.6	4.6	5
4	16	10FD0573	08GH8009	60	130	7800	0.46	2	3	51.76	55.15	191.51	0.94	89	102	2409	4.3	4.7
4	16	10FD0575	08GH5055	65	115	7475	0.57	2	2	58.07	51.67	192.46	1.12	84	105	2366	4.6	4.6
4	16	10FD0576	08GH4498	50	60	3000	0.83	1	4	45.37	45.53	159.95	1	98	116	1393.9	4.5	5.1
4	17	10FD0577	08GH5285	60	120	7200	0.5	2	3	51.85	49.8	177.32	1.04	89	104	1880	4.6	5
4	17	10FD0579	08GH4759	65	130	8450	0.5	2	3	56.06	48.69	182.21	1.15	89	105	2040.2	4.6	5.4
4	17	10FD0580	08GH7868	55	105	5775	0.52	2	2	60.9	48.3	191.54	1.26	89	95	1975.7	4.3	4.9
4	17	10FD0584	08GH5362	60	145	8700	0.41	2	5	55.78	51.37	184.09	1.09	95	112	2332.1	4.5	4.6
4	17	10FD0585	08GH4498	55	65	3575	0.85	1	4	49.69	49.1	172.79	1.01	98	119	1165.4	4.4	5
4	17	10FD0586	Hyp45	60	130	7800	0.46	2	4	59.17	50.62	194.51	1.17	89	102	2363.7	4.4	4.8
4	17	10FD0587	08GH4802	75	110	8250	0.68	2	3	51.41	50.22	178.51	1.02	89	102	2080.3	4.3	5.1
4	17	10FD0591	08GH7852	65	105	6825	0.62	2	3	46.93	50.08	173.84	0.94	95	105	1847.7	4.5	4.4
4	17	10FD0592	08GH3951	55	140	7700	0.39	2	3	57	48.56	185.16	1.17	89	104	1891.3	4.5	4.5
4	17	10FD0593	E6203	55	130	7150	0.42	2	4	56.5	54.76	195.47	1.03	84	102	2457.2	4.4	4.6
4	17	10FD0595	08GH3999	65	120	7800	0.54	1	4	64.26	49.26	205.71	1.3	89	102	2219.5	4.4	5
4	17	10FD0596	08GH3723	65	90	5850	0.72	1	3	47.86	57.61	186.62	0.83	95	111	2172.2	4.3	4.9
4	17	10FD0597	08GH4993	65	130	8450	0.5	2	4	49.09	45.1	168.91	1.09	95	105	1696.3	4.4	4.8
4	17	10FD0598	08GH5055	55	90	4950	0.61	1	4	54.74	50.95	184.41	1.07	89	111	2137.7	4.5	4.3
4	17	10FD0600	08GH4228	55	90	4950	0.61	1	3	56.32	47.89	188.19	1.18	95	112	1913.5	4.5	4.2
4	17	10FD0601	08GH8032	60	95	5700	0.63	1	4	51.71	51.25	185.56	1.01	95	112	2004	4.5	4.4
4	17	10FD0602	08GH5245	65	100	6500	0.65	1	4	60.65	53.72	202.4	1.13	89	112	2219.4	4.6	4.4
4	17	10FD0603	08GH5010	60	120	7200	0.5	2	3	55.37	51.25	187.99	1.08	89	102	2174	4.3	4.3
4	17	10FD0604	08GH5385	60	110	6600	0.55	2	3	56.84	52.51	194.65	1.08	89	111	1983	4.3	4.8
4	17	10FD0605	08GH4056	60	110	6600	0.55	2	4	56.74	54.56	193.71	1.04	89	111	2121.2	4.5	4.5
4	17	10FD0612	08GH4182	65	130	8450	0.5	2	4	52.3	53.52	188.16	0.98	89	112	2128.2	4.5	4.8
4	17	10FD0613	08GH7717	55	110	6050	0.5	2	3	56.67	50.36	187	1.13	89	95	1962.2	4.2	4.7
4	17	10FD0617	08GH5339	55	115	6325	0.48	3	3	60.25	56.32	208.19	1.07	74	102	2454	4.5	4.2
4	17	10FD0618	08GH4794	55	110	6050	0.5	2	4	52.25	53.41	184.7	0.98	84	102	2107.1	4.5	4.5
4	17	10FD0620	08GH3765	70	140	9800	0.5	2	4	58.39	49.83	186.59	1.17	89	108	2134.9	4.4	5.8
4	17	10FD0627	08GH4018	70	130	9100	0.54	2	4	52.44	47.65	177.62	1.1	89	105	1898.3	4.4	4.4
4	17	10FD0629	E6203	55	135	7425	0.41	3	3	57.05	51.96	191.63	1.1	84	101	2248.5	4.3	4.9
4	17	10FD0630	08GH4442	65	135	8775	0.48	2	3	55.32	50.74	187.25	1.09	89	105	2075.4	4.6	4.8
4	17	10FD0631	08GH8009	60	115	6900	0.52	2	3	60.14	55.27	204.59	1.09	89	102	2751.5	4.5	4.6
4	17	10FD0633	08GH4106	60	80	4800	0.75	1	4	48.3	50.22	173.15	0.96	105	119	1589.2	4.5	4.9
4	17	10FD0634	08GH4897	70	110	7700	0.64	1	5	55.21	50.59	186.28	1.09	95	112	2129.4	4.5	4.9
4	17	10FD0635	08GH4265	60	140	8400	0.43	2	4	63.74	56.63	207.79	1.13	89	112	3039	4.6	4.2
4	17	10FD0638	08GH7766	55	125	6875	0.44	3	3	63.52	58.72	213.97	1.08	89	104	2805.1	4.5	4
4	17	10FD0639	08GH4718	60	100	6000	0.6	2	4	53.48	48.68	180.98	1.1	84	95	1949.6	4.3	4.7
4	17	10FD0640	08GH4877	55	100	5500	0.55	2	3	52.73	53.25	184.77	0.99	84	104	2257.4	4.5	5
4	17	10FD0643	08GH4925	60	120	7200	0.5	2	2	53.42	50.64	184.8	1.05	89	104	2201	4.6	5.8
4	17	10FD0645	BC5S2 lb11	65	120	7800	0.54	2	3	46.86	43.09	156.09	1.09	89	108	1362.6	4.5	4.8
4	17	10FD0647	08GH3845	65	125	8125	0.52	2	3	57.63	48.38	184.54	1.19	89	104	2127.3	4.5	4.9
4	17	10FD0648	08GH4305	55	150	8250	0.37	3	4	61.18	52.56	196.75	1.16	89	104	2155.2	4.5	4.5
4	17	10FD0649	08GH5162	65	130	8450	0.5	2	3	54.63	53.12	188.35	1.03	95	111	2084.4	4.3	4.8
4	17	10FD0651	08GH3969	60	130	7800	0.46	2	3	55.84	48.49	181.62	1.15	89	95	1880.2	4.3	5.1
4	17	10FD0653	08GH3892	55	120	6600	0.46	3	4	62.16	52.25	205.41	1.19	89	104	2768.3	4.5	3.7
4	17	10FD0655	08GH3688	55	120	6600	0.46	2	4	51.84	48.99	178.31	1.06	89	101	1846.3	4.3	4.7
4	17	10FD0660	08GH4969	50	120	6000	0.42	3	2	54.12	47.34	178.73	1.14	81	95	1789.3	4.3	4.4
4	17	10FD0662	08GH3740	60	90	5400	0.67	1	4	48.44	46.99	172.2	1.03	89	105	1830	4.6	4.2
4	17	10FD0664	08GH3827	60	135	8100	0.44	2	3	62.84	47.59	189.97	1.32	89	111	1858.3	4.4	5.4
4	18	10FD0665	08GH4228	55	100	5500	0.55	2	4	52.87	44.74	176.2	1.18	95	104	1363.4	4.4	4.9
4	18	10FD0668	08GH3999	65	130	8450	0.5	2	4	57.66	45.83	182.66	1.26	89	105	2024.5	4.5	4.4
4	18	10FD0669	08GH4794	60	120	7200	0.5	2	3	49.31	49.93	173.74	0.99	89	104	1875.4	4.5	4.8
4	18	10FD0670	08GH8009	60	110	6600	0.55	2	3	53.24	57.44	197.22	0.93	89	102	2388.4	4.4	4.6
4	18	10FD0672	08GH7852	65	110	7150	0.59	1	3	48.98	46.74	171.4	1.05	95	112	1685	4.2	5
4	18	10FD0673	08GH4442	65	145	9425	0.45	2	4	58.25	53.07	195.97	1.1	89	102	2249	4.6	5.4
4	18	10FD0674	08GH8032	65	130	8450	0.5	2	3	50.37	52.3	181.4	0.96	95	112	2042.5	4.5	4.3
4	18	10FD0675	08GH7717	60	110	6600	0.55	2	4	56.9	51.39	192.21	1.11	89	98	1975.7	4.3	4.8
4	18	10FD0676	Hyp45	55	150	8250	0.37	2	3	65.09	56.26	213	1.16	84	104	2463.2	4.5	5.1
4	18	10FD0677	BC5S2 lb11	65	105	6825	0.62	1	5	50.31	46.26	169.68	1.09	98	135	1458.2	4.4	3.9
4	18	10FD0678	08GH4718	55	120	6600	0.46	2	4	57.09	52.56	193.82	1.09	84	95	2201.1	4.3	4.7
4	18	10FD0680	08GH3951	50	125	6250	0.4	3	3	56.1	49.67	185.15	1.13	84	95	2074.5	4.3	5
4	18	10FD0681	08GH3723	65	120	7800	0.54	2	3	45	48	162.37	0.94	89	105	1977.7	4.6	4.3
4	18	10FD0682	08GH7868	60	130	7800	0.46	2	3	64.26	49.27	201.07	1.3	95	102	2014.7	4.4	4
4	18	10FD0684	08GH4969	45	120	5400	0.38	3	2	53.54	46.39	175.13	1.15	81	95	1604	4.3	4.5
4	18	10FD0686	08GH5055	65	95	6175	0.68	1	4	56.91	51.25	189.55	1.11	89	112	2166.2	4.5	4.4
4	18	10FD0689	08GH4182	70	120	8400	0.58	1	5	51.83	49.54	177.1	1.05	95	112	2009.1	4.5	5.1
4	18	10FD0690	08GH4802	60	125	7500	0.48	2	4	54.15	52.14	189.77	1.04	89	105	2240.4	4.6	5.1
4	18	10FD0695	08GH4897	65	130	8450	0.5	2	3	53.67	52	185.55	1.03	95	111	2198.9	4.5	5.9
4	18	10FD0703	E6203	55	140	7700	0.39	3	3	60.59	54.02	198.97	1.12	95	102	2604.9	4.5	4.9
4	18	10FD0705	08GH4877	55	140	7700	0.39	2	4	54.71	53.79	190.39	1.02	89	102	2280.5	4.4	5.2
4	18	10FD0707	08GH4305	60	135	8100	0.44	3	4	57.79	48.54	185.82	1.19	89	104	2363.2	4.6	4.7
4	18	10FD0709	08GH4106	50	85	4250	0.59	1	3	51.7	50.79	179	1.02	95	111	1669.6	4.4	5.5
4	18	10FD0710	08GH3892	50	135	6750	0.37	3	3	60.48	49.75	197.56	1.22	89	102	2210	4.5	3.8
4	18	10FD0713	08GH4759	55	135	7425	0.41	3	4	60.08	52.1	196.64	1.15	95	111	2279.9	4.4	4.7
4	18	10FD0715	08GH3969	60	140	8400	0.43	2	5	57.1	49.26	184.66	1.16	89	102	1859	4.4	4.9
4	18	10FD0717	08GH3765	60	150	9000	0.4	2	5	56.32	44.89	174.87	1.25	95	142	1710.4	4.4	4.5
4	18	10FD0720	08GH3827	65	145	9425	0.45	2	3	65.04	49.32	197.64	1.32	89	102	2067	4.5	5
4	18	10FD0721	08GH3740	55	80	4400	0.69	1	4	45.47	49.63	168.14	0.92	89	111	1379.3	4.5	5.1
4	18	10FD0722	08GH3845	65	120	7800	0.54	2	3	55.9	47.66	180.65	1.17	89	105	2066.8	4.6	4.5
4	18	10FD0723	08GH3688	65	110	7150	0.59	1	4	54.69	53.03	190.5	1.03	89	108	2094.9	4.3	4.8
4	18	10FD0724	08GH5245	70	120	8400	0.58	1	4	58.03	50.1	191.31	1.16	95	108	2230.3	4.4	4.6
4	18	10FD0727	08GH4993	65	140	9100	0.46	2	4	56.13	55.55	200.38	1.01	95	117	2515.2	4.4	4.7
4	18	10FD0729	08GH4265	60	130	7800	0.46	3	3	64.59	51.5	199.54	1.25	89	104	2592.1	4.6	4.5
4	18	10FD0730	08GH4018	70	120	8400	0.58	1	4	49.5	49.53	174.81	1	89	102	1755	4.6	5.1
4	18	10FD0731	08GH4498	45	70	3150	0.64	1	4	48.53	50.91	173.1	0.95	95	129	1471.7	4.3	4.9
4	18	10FD0732	08GH5362	65	135	8775	0.48	2	3	53.64	47.63	175.22	1.13	89	108	1878.3	4.4	5.5
4	18	10FD0735	08GH7766	50	120	6000	0.42	3	4	61.94	55.92	203.39	1.11	89	104	2731.5	4.5	4.1
4	18	10FD0738	08GH5285	60	110	6600	0.55	2	3	51.5	51.04	178.07	1.01	95	112	2036.8	4.6	4.2
4	18	10FD0741	08GH5339	60	130	7800	0.46	3	4	58.71	50.13	190.44	1.17	89	104	2320.4	4.5	4.3
4	18	10FD0743	E6203	55	110	6050	0.5	3	3	55.88	51.24	187.02	1.09	84	95	2148.3	4.3	5
4	18	10FD0745	08GH5162	60	115	6900	0.52	2	4	49.83	50.64	176.74	0.98	98	117	1941.4	4.3	4.5
4	18	10FD0746	08GH5385	60	110	6600	0.55	2	3	52.78	49.02	178.52	1.08	84	95	1725.3	4.3	4.7
4	18	10FD0748	08GH4925	50	110	5500	0.45	2	3	55.03	53.27	192.87	1.03	84	102	2136.4	4.3	5.5
4	18	10FD0749	08GH4056	60	135	8100	0.44	2	3	52.05	50.43	178.04	1.03	89	104	2009.4	4.4	4.9
4	18	10FD0751	08GH5010	65	110	7150	0.59	2	4	55.94	50.5	187.07	1.11	84	102	2210.3	4.5	4.4
